# Supplementary material for: Altered mitochondrial microenvironment at the spotlight of musculoskeletal aging and Alzheimer’s disease
Source: Sci Rep. 2022 Jul 4;12:11290. doi: 10.1038/s41598-022-15578-9 (PMC9253146; doi:10.1038/s41598-022-15578-9)
Supplement: Supplementary file 2 — Supplementary Information 2. [file 41598_2022_15578_MOESM2_ESM.xlsx]

## Sheet: Table S2
Table S2. Differentially expressed genes of musculoskeletal samples between older (≥ 60 years of age) and young (≤ 30 years of age) adults.
Gene ID	P-value	Z-score	Gene name
Upregulated
AADAT	0.00957	3.5	aminoadipate aminotransferase
AAGAB	0.00888	3.53	alpha and gamma adaptin binding protein
AASDH	2.97e-05	5.17	aminoadipate-semialdehyde dehydrogenase
ABCA11P	0.00189	4.03	ATP binding cassette subfamily A member 11, pseudogene
ABCA5	0.000424	4.46	ATP binding cassette subfamily A member 5
ABCA6	0.000218	4.65	ATP binding cassette subfamily A member 6
ABCA9	0.00933	3.51	ATP binding cassette subfamily A member 9
ABCB4	0.00166	4.07	ATP binding cassette subfamily B member 4
ABCC2	0.014	3.36	ATP binding cassette subfamily C member 2
ABCG1	9.45e-07	5.94	ATP binding cassette subfamily G member 1
ABCG2	0.0205	3.21	ATP binding cassette subfamily G member 2 (Junior blood group)
ABHD3	8.11e-07	5.98	abhydrolase domain containing 3, phospholipase
ABRAXAS1	0.00586	3.67	abraxas 1, BRCA1 A complex subunit
ACAD11	0.0255	3.12	acyl-CoA dehydrogenase family member 11
ACADSB	0.0478	2.85	acyl-CoA dehydrogenase short/branched chain
ACTB	0.0243	3.14	actin beta
ACTBP9	0.028	3.09	ACTB pseudogene 9
ACTC1	0.00471	3.74	actin alpha cardiac muscle 1
ACTG1P4	0.0103	3.47	actin gamma 1 pseudogene 4
ACTR3B	0.0183	3.25	actin related protein 3B
ACVR1C	0.0368	2.97	activin A receptor type 1C
ADAM1A	0.00275	3.91	ADAM metallopeptidase domain 1A (pseudogene)
ADAMTS5	0.031	3.04	ADAM metallopeptidase with thrombospondin type 1 motif 5
ADAMTSL4	2.75e-08	6.6	ADAMTS like 4
ADAP2	0.028	3.09	ArfGAP with dual PH domains 2
ADAT1	0.0273	3.1	adenosine deaminase tRNA specific 1
ADD3	0.0477	2.85	adducin 3
ADGRA3	0.0379	2.95	adhesion G protein-coupled receptor A3
ADH1B	0.00066	4.35	alcohol dehydrogenase 1B (class I), beta polypeptide
ADH1C	0.00556	3.69	alcohol dehydrogenase 1C (class I), gamma polypeptide
ADI1	0.0169	3.29	acireductone dioxygenase 1
ADIRF	0.000878	4.26	adipogenesis regulatory factor
ADM	0.0127	3.4	adrenomedullin
ADNP2	0.000481	4.43	ADNP homeobox 2
AGAP6	0.0495	2.84	ArfGAP with GTPase domain, ankyrin repeat and PH domain 6
AGAP9	0.0438	2.89	ArfGAP with GTPase domain, ankyrin repeat and PH domain 9
AGBL3	0.00674	3.62	AGBL carboxypeptidase 3
AGT	0.00356	3.83	angiotensinogen
AGTR1	0.0186	3.25	angiotensin II receptor type 1
AHCTF1	0.00607	3.66	AT-hook containing transcription factor 1
AHNAK2	0.0101	3.48	AHNAK nucleoprotein 2
AIDA	0.00011	4.82	axin interactor, dorsalization associated
AKR1C1	0.00182	4.04	aldo-keto reductase family 1 member C1
ALDH2	0.011	3.45	aldehyde dehydrogenase 2 family member
ALPK2	7.83e-08	6.41	alpha kinase 2
ALPK3	0.0001	4.86	alpha kinase 3
AMPD3	0.00187	4.03	adenosine monophosphate deaminase 3
ANAPC16	0.0355	2.98	anaphase promoting complex subunit 16
ANAPC4	0.0202	3.22	anaphase promoting complex subunit 4
ANK3	0.000218	4.65	ankyrin 3
ANKHD1	4.21e-05	5.08	ankyrin repeat and KH domain containing 1
ANKRD10	0.0469	2.86	ankyrin repeat domain 10
ANKRD11	0.00423	3.77	ankyrin repeat domain 11
ANKRD12	1.12e-06	5.91	ankyrin repeat domain 12
ANKRD13A	0.0246	3.14	ankyrin repeat domain 13A
ANKRD13C	1.92e-05	5.27	ankyrin repeat domain 13C
ANKRD36	0.0111	3.44	ankyrin repeat domain 36
ANKRD36B	2.4e-05	5.22	ankyrin repeat domain 36B
ANKRD6	0.00936	3.51	ankyrin repeat domain 6
ANP32B	0.0419	2.91	acidic nuclear phosphoprotein 32 family member B
ANXA4	0.000335	4.53	annexin A4
AOC2	0.000467	4.44	amine oxidase copper containing 2
AOPEP	0.0371	2.97	aminopeptidase O (putative)
API5	0.0168	3.29	apoptosis inhibitor 5
APLP2	0.0381	2.95	amyloid beta precursor like protein 2
APPL2	0.00657	3.63	adaptor protein, phosphotyrosine interacting with PH domain and leucine zipper 2
ARCN1	0.0146	3.34	archain 1
ARHGAP20	0.0325	3.02	Rho GTPase activating protein 20
ARHGAP32	0.0245	3.14	Rho GTPase activating protein 32
ARHGAP36	2.64e-08	6.61	Rho GTPase activating protein 36
ARHGAP42	0.0063	3.65	Rho GTPase activating protein 42
ARID4A	0.00555	3.69	AT-rich interaction domain 4A
ARL15	0.00406	3.79	ADP ribosylation factor like GTPase 15
ARL6IP5	0.00958	3.5	ADP ribosylation factor like GTPase 6 interacting protein 5
ARMC1	0.016	3.31	armadillo repeat containing 1
ARMCX4	4.04e-07	6.12	armadillo repeat containing X-linked 4
ARPP21	0.00297	3.89	cAMP regulated phosphoprotein 21
ARRDC3	0.0268	3.1	arrestin domain containing 3
ARSG	0.0456	2.87	arylsulfatase G
ASPRV1	0.00799	3.56	aspartic peptidase retroviral like 1
ASS1	4.83e-06	5.58	argininosuccinate synthase 1
ATAD2	0.0409	2.92	ATPase family AAA domain containing 2
ATF6	0.0136	3.37	activating transcription factor 6
ATG12	0.000103	4.85	autophagy related 12
ATG13	0.0202	3.21	autophagy related 13
ATG2B	0.00315	3.87	autophagy related 2B
ATL1	0.00428	3.77	atlastin GTPase 1
ATM	0.0352	2.99	ATM serine/threonine kinase
ATP1B4	0	9.17	ATPase Na+/K+ transporting family member beta 4
ATP6AP1L	0.00137	4.14	ATPase H+ transporting accessory protein 1 like (pseudogene)
ATP6V0E1	0.00615	3.65	ATPase H+ transporting V0 subunit e1
ATP7B	0.000655	4.35	ATPase copper transporting beta
ATP8A1	0.00218	3.99	ATPase phospholipid transporting 8A1
ATP8B1	5.61e-06	5.54	ATPase phospholipid transporting 8B1
ATP8B4	0.000108	4.83	ATPase phospholipid transporting 8B4 (putative)
ATPSCKMT	0.00369	3.82	ATP synthase c subunit lysine N-methyltransferase
ATRX	0.000111	4.82	ATRX chromatin remodeler
AVPI1	2.91e-07	6.19	arginine vasopressin induced 1
AZI2	0.0286	3.07	5-azacytidine induced 2
B4GALT4	0.0356	2.98	beta-1,4-galactosyltransferase 4
BANP	0.00515	3.71	BTG3 associated nuclear protein
BAZ1A	0.0021	4	bromodomain adjacent to zinc finger domain 1A
BAZ2B	0.0001	4.85	bromodomain adjacent to zinc finger domain 2B
BBS4	0.0111	3.44	Bardet-Biedl syndrome 4
BCL6	0.00145	4.12	BCL6 transcription repressor
BCL7A	0.0385	2.95	BAF chromatin remodeling complex subunit BCL7A
BCLAF1	0.000762	4.3	BCL2 associated transcription factor 1
BCLAF3	0.0357	2.98	BCLAF1 and THRAP3 family member 3
BCOR	0.0455	2.88	BCL6 corepressor
BEST3	0.00223	3.98	bestrophin 3
BEX2	2.71e-08	6.6	brain expressed X-linked 2
BHLHE40	0.0304	3.05	basic helix-loop-helix family member e40
BICRAL	4.8e-06	5.58	BICRA like chromatin remodeling complex associated protein
BLNK	0.00963	3.5	B cell linker
BMPR2	0.0161	3.3	bone morphogenetic protein receptor type 2
BMS1P2	0.0477	2.85	BMS1 pseudogene 2
BNC2	0.00526	3.71	basonuclin 2
BNIP3L	0.0315	3.04	BCL2 interacting protein 3 like
BOLA2	0.00447	1.11	bolA family member 2
BPTF	0.00407	3.79	bromodomain PHD finger transcription factor
BRWD1	0.00793	3.56	bromodomain and WD repeat domain containing 1
BTAF1	0.000552	4.39	B-TFIID TATA-box binding protein associated factor 1
BTBD18	0.0292	3.07	BTB domain containing 18
BTG2	0.00376	3.81	BTG anti-proliferation factor 2
C12orf29	0.0186	3.25	chromosome 12 open reading frame 29
C12orf75	9.57e-06	5.43	chromosome 12 open reading frame 75
C14orf39	2.85e-05	5.18	chromosome 14 open reading frame 39
C15orf40	0.041	2.92	chromosome 15 open reading frame 40
C16orf54	0.0328	3.02	chromosome 16 open reading frame 54
C1QA	9.57e-06	5.43	complement C1q A chain
C1QB	6.25e-05	4.98	complement C1q B chain
C1QC	0.0302	3.05	complement C1q C chain
C1R	6.55e-05	4.97	complement C1r
C1S	5.04e-06	5.57	complement C1s
C2CD5	0.0201	3.22	C2 calcium dependent domain containing 5
C2orf69	0.0134	3.38	chromosome 2 open reading frame 69
C3	0.000277	4.59	complement C3
C3orf80	0.0372	2.96	chromosome 3 open reading frame 80
C5orf34	0.000195	4.68	chromosome 5 open reading frame 34
C6	0.000928	4.24	complement C6
C6orf52	0.00698	3.61	chromosome 6 open reading frame 52
C6orf89	0.00144	4.12	chromosome 6 open reading frame 89
C8orf44	0.0135	3.37	chromosome 8 open reading frame 44
C8orf44-SGK3	0.013	3.39	C8orf44-SGK3 readthrough
CAMK2B	0.0276	3.09	calcium/calmodulin dependent protein kinase II beta
CASP1	0.0218	3.19	caspase 1
CATSPER2	0.0359	2.98	cation channel sperm associated 2
CBX1	0.00762	3.58	chromobox 1
CCAR1	0.000843	4.27	cell division cycle and apoptosis regulator 1
CCDC127	0.00818	3.55	coiled-coil domain containing 127
CCDC13-AS1	0.00356	3.83	CCDC13 antisense RNA 1
CCDC186	0.0392	2.94	coiled-coil domain containing 186
CCDC28A	0.00432	3.77	coiled-coil domain containing 28A
CCDC3	0.0245	3.14	coiled-coil domain containing 3
CCDC39	0.00139	4.13	coiled-coil domain containing 39
CCN1	0.00137	4.14	cellular communication network factor 1
CCN2	1.87e-08	6.67	cellular communication network factor 2
CCN3	9e-06	5.44	cellular communication network factor 3
CCN5	1.34e-09	7.12	cellular communication network factor 5
CCNC	0.0353	2.99	cyclin C
CCPG1	0.0319	3.03	cell cycle progression 1
CCS	0.0226	3.17	copper chaperone for superoxide dismutase
CCT5	0.0341	3	chaperonin containing TCP1 subunit 5
CD14	1.45e-07	6.3	CD14 molecule
CD302	0.000626	4.36	CD302 molecule
CD55	0.00137	4.13	CD55 molecule (Cromer blood group)
CDC40	0.0291	3.07	cell division cycle 40
CDC5L	0.00632	3.64	cell division cycle 5 like
CDC7	0.0211	3.2	cell division cycle 7
CDIN1	0.0144	3.35	CDAN1 interacting nuclease 1
CDK5RAP3	0.00277	3.91	CDK5 regulatory subunit associated protein 3
CDKN1B	0.0115	3.43	cyclin dependent kinase inhibitor 1B
CDO1	0.00293	3.89	cysteine dioxygenase type 1
CEBPB	0.0261	3.12	CCAAT enhancer binding protein beta
CENATAC	0.00661	3.63	centrosomal AT-AC splicing factor
CENPQ	0.0213	3.19	centromere protein Q
CENPU	0.0331	3.01	centromere protein U
CEP126	0.04	2.93	centrosomal protein 126
CEP192	0.0354	2.99	centrosomal protein 192
CEP290	0.00149	4.11	centrosomal protein 290
CEP350	0.000956	4.24	centrosomal protein 350
CEP78	0.0099	3.49	centrosomal protein 78
CEP95	0.0235	3.16	centrosomal protein 95
CERS5	0.00852	3.54	ceramide synthase 5
CERT1	0.0319	3.03	ceramide transporter 1
CES1	0.00726	3.6	carboxylesterase 1
CETN3	0.0275	3.09	centrin 3
CFAP44	2.68e-06	5.72	cilia and flagella associated protein 44
CHAD	0.00247	3.95	chondroadherin
CHCHD7	0.0279	3.09	coiled-coil-helix-coiled-coil-helix domain containing 7
CHD1	0.0127	3.4	chromodomain helicase DNA binding protein 1
CHD6	0.000365	4.5	chromodomain helicase DNA binding protein 6
CHD8	0.00558	3.69	chromodomain helicase DNA binding protein 8
CHMP3	0.0209	3.2	charged multivesicular body protein 3
CIART	0.00189	4.03	circadian associated repressor of transcription
CIDEC	0.0181	3.26	cell death inducing DFFA like effector c
CILP	0.012	3.42	cartilage intermediate layer protein
CIRBP	0.0429	2.9	cold inducible RNA binding protein
CKB	0.0175	3.27	creatine kinase B
CLCN6	0.00127	4.16	chloride voltage-gated channel 6
CLDN12	0.000225	4.64	claudin 12
CLEC2B	4.45e-07	6.1	C-type lectin domain family 2 member B
CLEC3B	0.00796	3.56	C-type lectin domain family 3 member B
CLGN	3.66e-07	6.14	calmegin
CLIC2	0.00135	4.14	chloride intracellular channel 2
CLIP1	0.0448	2.88	CAP-Gly domain containing linker protein 1
CLK1	5.24e-05	5.03	CDC like kinase 1
CLK2	0.01	3.48	CDC like kinase 2
CLK4	9.97e-05	4.86	CDC like kinase 4
CLMP	0.0034	3.84	CXADR like membrane protein
CLN5	0.00189	4.03	CLN5 intracellular trafficking protein
CMA1	8.72e-05	4.89	chymase 1
CMKLR2	2.97e-05	5.17	chemerin chemokine-like receptor 2
CMSS1	0.00107	4.21	cms1 ribosomal small subunit homolog
CNNM3	0.00318	3.87	cyclin and CBS domain divalent metal cation transport mediator 3
CNOT4	0.00149	4.11	CCR4-NOT transcription complex subunit 4
CNOT7	0.0374	2.96	CCR4-NOT transcription complex subunit 7
CNST	0.0365	2.97	consortin, connexin sorting protein
COBL	0.00483	3.73	cordon-bleu WH2 repeat protein
COG5	0.0422	2.91	component of oligomeric golgi complex 5
COL1A2	0.0358	2.98	collagen type I alpha 2 chain
COL21A1	1.11e-08	6.76	collagen type XXI alpha 1 chain
COL28A1	3.19e-05	5.15	collagen type XXVIII alpha 1 chain
COL4A5	0.00602	3.66	collagen type IV alpha 5 chain
COL4A6	0.0002	4.67	collagen type IV alpha 6 chain
COX20	0.000424	4.46	cytochrome c oxidase assembly factor COX20
COX7B	0.0262	3.12	cytochrome c oxidase subunit 7B
CP	1.84e-06	5.81	ceruloplasmin
CPA3	2.35e-05	5.22	carboxypeptidase A3
CPB1	0.039	2.94	carboxypeptidase B1
CPE	0.0177	3.27	carboxypeptidase E
CPEB1	0.0175	3.27	cytoplasmic polyadenylation element binding protein 1
CPEB4	0.00137	4.14	cytoplasmic polyadenylation element binding protein 4
CPED1	0.00258	3.94	cadherin like and PC-esterase domain containing 1
CPM	0.00754	3.59	carboxypeptidase M
CRIM1	3.82e-08	6.88	cysteine rich transmembrane BMP regulator 1
CRIPT	6.1e-05	4.99	CXXC repeat containing interactor of PDZ3 domain
CRLF3	0.0316	3.03	cytokine receptor like factor 3
CRMA	0.0357	2.98	cardiomyocyte maturation associated lncRNA
CRNKL1	0.000732	4.32	crooked neck pre-mRNA splicing factor 1
CRY1	0.000715	4.32	cryptochrome circadian regulator 1
CRY2	0.00171	4.06	cryptochrome circadian regulator 2
CRYL1	0.0165	3.3	crystallin lambda 1
CSF1R	1.12e-06	5.91	colony stimulating factor 1 receptor
CSF2RB	0.0473	2.86	colony stimulating factor 2 receptor subunit beta
CSRP2	0.0168	3.29	cysteine and glycine rich protein 2
CST6	0.000366	4.5	cystatin E/M
CST7	0.0378	2.95	cystatin F
CTBS	0.0395	2.94	chitobiase
CTH	0.00142	4.12	cystathionine gamma-lyase
CTSB	0.0282	3.08	cathepsin B
CTSF	0.00796	3.56	cathepsin F
CTSG	0.0426	2.9	cathepsin G
CTSK	2.07e-05	5.25	cathepsin K
CTSO	0.00554	3.69	cathepsin O
CTSS	0.0212	3.2	cathepsin S
CTTNBP2NL	0.00672	3.62	CTTNBP2 N-terminal like
CUX1	0.0251	3.13	cut like homeobox 1
CWC22	0.0179	3.26	CWC22 spliceosome associated protein homolog
CXorf38	0.0407	2.92	chromosome X open reading frame 38
CYB5B	0.00883	3.53	cytochrome b5 type B
CYBRD1	0.0236	3.16	cytochrome b reductase 1
CYP4X1	2.91e-06	5.7	cytochrome P450 family 4 subfamily X member 1
CYS1	0.0294	3.06	cystin 1
DAB2	7.28e-05	4.94	DAB adaptor protein 2
DACT1	4.8e-07	6.08	dishevelled binding antagonist of beta catenin 1
DBF4	0.00479	3.74	DBF4 zinc finger
DCLK1	0.000109	4.83	doublecortin like kinase 1
DCLRE1A	0.00683	3.62	DNA cross-link repair 1A
DCP1A	0.001	4.22	decapping mRNA 1A
DCUN1D3	1.92e-05	5.27	defective in cullin neddylation 1 domain containing 3
DDB2	0.00103	4.22	damage specific DNA binding protein 2
DDR1	0.000168	4.72	discoidin domain receptor tyrosine kinase 1
DDX19B	0.0249	3.13	DEAD-box helicase 19B
DDX24	0.0282	3.08	DEAD-box helicase 24
DDX5	0.0136	3.37	DEAD-box helicase 5
DENND11	0.0116	3.43	DENN domain containing 11
DENND4A	0.0216	3.19	DENN domain containing 4A
DEPDC7	0.00225	3.98	DEP domain containing 7
DEPP1	0.0175	3.27	DEPP1 autophagy regulator
DEPTOR	0.0281	3.08	DEP domain containing MTOR interacting protein
DERL1	0.00944	3.5	derlin 1
DGKG	0.0266	3.11	diacylglycerol kinase gamma
DHRS9	0.0181	3.26	dehydrogenase/reductase 9
DHX36	0.00356	3.83	DEAH-box helicase 36
DHX57	0.0265	3.11	DExH-box helicase 57
DIP2B	0.00615	3.65	disco interacting protein 2 homolog B
DLEU2	9.26e-05	4.88	deleted in lymphocytic leukemia 2
DMTF1	0.00024	4.62	cyclin D binding myb like transcription factor 1
DMXL1	0.0173	3.28	Dmx like 1
DNAJA1	0.0033	3.85	DnaJ heat shock protein family (Hsp40) member A1
DNAJB1	0.0185	3.25	DnaJ heat shock protein family (Hsp40) member B1
DNAJB14	0.0168	3.29	DnaJ heat shock protein family (Hsp40) member B14
DNAJC15	0.000363	4.51	DnaJ heat shock protein family (Hsp40) member C15
DNAJC5B	0.0392	2.94	DnaJ heat shock protein family (Hsp40) member C5 beta
DNER	8.84e-05	4.89	delta/notch like EGF repeat containing
DOCK11	0.0288	3.07	dedicator of cytokinesis 11
DONSON	0.000856	4.27	DNA replication fork stabilization factor DONSON
DOP1A	0.0237	3.15	DOP1 leucine zipper like protein A
DPP4	0.0197	3.23	dipeptidyl peptidase 4
DPP6	0.0325	3.02	dipeptidyl peptidase like 6
DPT	0.00171	4.06	dermatopontin
DPY19L4	0.0338	3	dpy-19 like 4
DRAM1	0.000506	4.42	DNA damage regulated autophagy modulator 1
DROSHA	0.0426	2.9	drosha ribonuclease III
DSN1	0.0287	3.07	DSN1 component of MIS12 kinetochore complex
DTD1	0.0329	3.02	D-aminoacyl-tRNA deacylase 1
DUXAP10	0.00318	4.34	double homeobox A pseudogene 10
DUXAP9	0.000908	4.25	double homeobox A pseudogene 9
DZIP1	0.00957	3.5	DAZ interacting zinc finger protein 1
EBLN2	0.000319	4.54	endogenous Bornavirus like nucleoprotein 2
ECHDC2	0.0371	2.96	enoyl-CoA hydratase domain containing 2
ECM1	0.00154	4.1	extracellular matrix protein 1
ECPAS	0.000555	4.39	Ecm29 proteasome adaptor and scaffold
EDA2R	0.00634	3.64	ectodysplasin A2 receptor
EDEM1	0.000922	4.25	ER degradation enhancing alpha-mannosidase like protein 1
EDN1	5.34e-06	5.55	endothelin 1
EFCAB7	0.00228	3.97	EF-hand calcium binding domain 7
EFEMP1	0.0368	2.97	EGF containing fibulin extracellular matrix protein 1
EGLN3	0.000285	4.58	egl-9 family hypoxia inducible factor 3
EGR1	0.0189	3.24	early growth response 1
EHBP1L1	0.00762	3.58	EH domain binding protein 1 like 1
EID2B	0.0412	2.92	EP300 interacting inhibitor of differentiation 2B
EIF1AX	0.00756	3.59	eukaryotic translation initiation factor 1A X-linked
EIF2S1	0.0206	3.21	eukaryotic translation initiation factor 2 subunit alpha
EIF3C	0.00131	4.15	eukaryotic translation initiation factor 3 subunit C
EIF4A1	0.00484	3.73	eukaryotic translation initiation factor 4A1
EIF4A2	0.0407	2.93	eukaryotic translation initiation factor 4A2
ELAVL2	0.0118	3.42	ELAV like RNA binding protein 2
ELL3	0.0251	3.13	elongation factor for RNA polymerase II 3
EMB	0.0448	2.88	embigin
EME1	0.0371	2.97	essential meiotic structure-specific endonuclease 1
ENC1	0.0193	3.23	ectodermal-neural cortex 1
ENPEP	0.0141	3.36	glutamyl aminopeptidase
ENPP3	0.00055	4.4	ectonucleotide pyrophosphatase/phosphodiesterase 3
ENTPD1	0.0382	2.95	ectonucleoside triphosphate diphosphohydrolase 1
EOGT	4.36e-06	5.6	EGF domain specific O-linked N-acetylglucosamine transferase
EOLA1-DT	0.00284	3.9	EOLA1 divergent transcript
EP300	0.00581	3.67	E1A binding protein p300
EPB41L3	7.48e-07	6	erythrocyte membrane protein band 4.1 like 3
EPC2	8.49e-06	5.46	enhancer of polycomb homolog 2
EPRS1	0.0245	3.14	glutamyl-prolyl-tRNA synthetase 1
ERAP1	0.0314	3.04	endoplasmic reticulum aminopeptidase 1
ERFE	0.000188	4.69	erythroferrone
ERRFI1	8.02e-05	4.91	ERBB receptor feedback inhibitor 1
ERV3-2	0.00101	4.22	endogenous retrovirus group 3 member 2
ESCO1	0.044	2.89	establishment of sister chromatid cohesion N-acetyltransferase 1
ETAA1	0.0254	3.13	ETAA1 activator of ATR kinase
EVI2B	0.00284	3.9	ecotropic viral integration site 2B
EXOC8	0.0291	3.07	exocyst complex component 8
EXOSC7	0.0212	3.2	exosome component 7
EZH2	0.0499	2.83	enhancer of zeste 2 polycomb repressive complex 2 subunit
F13A1	0	8.84	coagulation factor XIII A chain
F5	0.0242	3.15	coagulation factor V
FAF2	0.00161	4.08	Fas associated factor family member 2
FAM107B	0.000109	4.83	family with sequence similarity 107 member B
FAM114A1	0.00259	3.93	family with sequence similarity 114 member A1
FAM120B	0.00119	4.18	family with sequence similarity 120B
FAM133B	0.00275	3.91	family with sequence similarity 133 member B
FAM13B	0.000338	4.53	family with sequence similarity 13 member B
FAM161A	0.000293	4.57	FAM161 centrosomal protein A
FAM174C	0.0355	2.98	family with sequence similarity 174 member C
FAM230B	0.00634	3.64	family with sequence similarity 230 member B
FAM238C	0.000484	4.43	family with sequence similarity 238 member C
FAM50B	0.00773	3.57	family with sequence similarity 50 member B
FAM83B	0.011	3.45	family with sequence similarity 83 member B
FAM8A1	0.0151	3.33	family with sequence similarity 8 member A1
FAM98B	0.00315	3.87	family with sequence similarity 98 member B
FANCE	0.00119	4.18	FA complementation group E
FAP	0.0334	3.01	fibroblast activation protein alpha
FAT1	0.0421	2.91	FAT atypical cadherin 1
FBLN5	1.11e-06	5.91	fibulin 5
FBN1	6.98e-09	6.84	fibrillin 1
FBXL3	0.0326	3.02	F-box and leucine rich repeat protein 3
FBXO16	0.000363	4.5	F-box protein 16
FBXO31	0.0248	3.14	F-box protein 31
FBXO8	0.0272	3.1	F-box protein 8
FBXW2	0.0304	3.05	F-box and WD repeat domain containing 2
FCER1G	5.1e-06	5.56	Fc epsilon receptor Ig
FCGR2B	3.06e-05	5.16	Fc gamma receptor IIb
FCSK	0.0215	3.19	fucose kinase
FEZ2	0.0154	3.32	fasciculation and elongation protein zeta 2
FGF2	0.0368	2.97	fibroblast growth factor 2
FGF7	0.0255	3.12	fibroblast growth factor 7
FGFBP2	0.00145	4.11	fibroblast growth factor binding protein 2
FGGY	5.89e-05	5	FGGY carbohydrate kinase domain containing
FHDC1	0.0212	3.2	FH2 domain containing 1
FIBIN	0.000314	4.55	fin bud initiation factor homolog
FILIP1	0.00504	3.72	filamin A interacting protein 1
FLRT2	9.71e-05	6.1	fibronectin leucine rich transmembrane protein 2
FLRT3	4.98e-10	7.29	fibronectin leucine rich transmembrane protein 3
FLT1	0.0143	3.35	fms related receptor tyrosine kinase 1
FLVCR1	0.000285	4.57	FLVCR heme transporter 1
FMNL2	0.0421	2.91	formin like 2
FMO4	0.0276	3.09	flavin containing dimethylaniline monoxygenase 4
FMR1	0.0134	3.38	FMRP translational regulator 1
FNBP1	6.05e-05	4.99	formin binding protein 1
FNIP1	0.0144	3.35	folliculin interacting protein 1
FOSL2	0.0373	2.96	FOS like 2, AP-1 transcription factor subunit
FOXO1	0.0337	3.01	forkhead box O1
FOXO3	0.00517	3.71	forkhead box O3
FRA10AC1	0.0301	3.05	FRA10A associated CGG repeat 1
FRG1BP	0.00754	3.59	FSHD region gene 1 family member B, pseudogene
FSTL1	0.00274	3.92	follistatin like 1
FUBP1	3.99e-05	5.09	far upstream element binding protein 1
G2E3	9.47e-05	4.87	G2/M-phase specific E3 ubiquitin protein ligase
GABPB2	0.0391	2.94	GA binding protein transcription factor subunit beta 2
GALNT17	0.0195	3.23	polypeptide N-acetylgalactosaminyltransferase 17
GANAB	0.0258	3.12	glucosidase II alpha subunit
GARRE1	0.00387	3.8	granule associated Rac and RHOG effector 1
GAS2	8.11e-07	5.98	growth arrest specific 2
GAS5	0.0206	3.21	growth arrest specific 5
GBP2	0.0477	2.85	guanylate binding protein 2
GCH1	8.34e-05	4.9	GTP cyclohydrolase 1
GDA	0.00154	4.1	guanine deaminase
GEM	0.00764	3.58	GTP binding protein overexpressed in skeletal muscle
GGH	3.79e-05	5.11	gamma-glutamyl hydrolase
GINS4	0.0244	3.14	GINS complex subunit 4
GLB1	0.045	2.88	galactosidase beta 1
GLCE	6.06e-05	4.99	glucuronic acid epimerase
GLG1	0.0139	3.36	golgi glycoprotein 1
GLOD4	0.00105	4.21	glyoxalase domain containing 4
GNG2	0.00149	4.11	G protein subunit gamma 2
GOLGA6L4	0.00331	3.85	golgin A6 family like 4
GON4L	0.0139	3.36	gon-4 like
GPALPP1	0.00169	4.06	GPALPP motifs containing 1
GPAM	8.61e-06	5.45	glycerol-3-phosphate acyltransferase, mitochondrial
GPATCH2L	0.0206	3.21	G-patch domain containing 2 like
GPATCH8	0	8.4	G-patch domain containing 8
GPBP1	0.0296	3.06	GC-rich promoter binding protein 1
GPR137B	0.0175	3.27	G protein-coupled receptor 137B
GPR137C	0.0353	2.99	G protein-coupled receptor 137C
GPR183	0.0135	3.37	G protein-coupled receptor 183
GPR34	4.46e-09	6.92	G protein-coupled receptor 34
GPX3	0.0404	2.93	glutathione peroxidase 3
GRAMD1C	3.26e-05	5.14	GRAM domain containing 1C
GREB1L	3.73e-12	8.01	GREB1 like retinoic acid receptor coactivator
GRK7	0.000549	4.4	G protein-coupled receptor kinase 7
GSDMC	0.0314	3.04	gasdermin C
GSDME	0.0282	3.08	gasdermin E
GSPT2	0.0186	3.25	G1 to S phase transition 2
GTF2H2	0.0153	3.32	general transcription factor IIH subunit 2
GTF2H5	0.0048	3.74	general transcription factor IIH subunit 5
GTF2I	0.042	2.91	general transcription factor IIi
GTF2IRD2	0.0142	3.36	GTF2I repeat domain containing 2
GTF3A	0.00822	3.55	general transcription factor IIIA
GTPBP4	0.0283	3.08	GTP binding protein 4
GXYLT1	0.00131	4.15	glucoside xylosyltransferase 1
GXYLT2	0.00651	3.64	glucoside xylosyltransferase 2
H2AZ2	0.000534	4.4	H2A.Z variant histone 2
H3-3A	0.00871	3.53	H3.3 histone A
HACE1	0.0164	3.3	HECT domain and ankyrin repeat containing E3 ubiquitin protein ligase 1
HAUS3	0.0303	3.05	HAUS augmin like complex subunit 3
HAUS6	0.000349	4.52	HAUS augmin like complex subunit 6
HBP1	0.0193	3.23	HMG-box transcription factor 1
HCCAT5	0.00831	3.55	hepatocellular carcinoma associated transcript 5
HCFC2	7.19e-05	4.94	host cell factor C2
HCG11	0.00362	3.82	HLA complex group 11
HCN1	0.0129	3.39	hyperpolarization activated cyclic nucleotide gated potassium channel 1
HERC2P2	0.000261	4.6	HERC2 pseudogene 2
HERPUD1	0.0339	3	homocysteine inducible ER protein with ubiquitin like domain 1
HERPUD2	0.000328	4.53	HERPUD family member 2
HIF1A	0.000749	4.31	hypoxia inducible factor 1 subunit alpha
HLF	0.000129	4.78	HLF transcription factor, PAR bZIP family member
HMGXB4	0.000281	4.58	HMG-box containing 4
HNRNPA1	0.0164	3.3	heterogeneous nuclear ribonucleoprotein A1
HNRNPH2	0.0446	2.88	heterogeneous nuclear ribonucleoprotein H2
HNRNPR	0.00529	3.7	heterogeneous nuclear ribonucleoprotein R
HNRNPU	3.47e-05	5.13	heterogeneous nuclear ribonucleoprotein U
HNRNPUL2	0.0433	2.9	heterogeneous nuclear ribonucleoprotein U like 2
HPGD	0.00496	3.73	15-hydroxyprostaglandin dehydrogenase
HPGDS	4.26e-05	5.08	hematopoietic prostaglandin D synthase
HPN	0.026	3.12	hepsin
HRH1	0.0489	2.84	histamine receptor H1
HSD17B7	0.0147	3.34	hydroxysteroid 17-beta dehydrogenase 7
HSP90B1	0.0382	2.95	heat shock protein 90 beta family member 1
HSPA2	0.000944	4.24	heat shock protein family A (Hsp70) member 2
HSPB8	0.000366	4.5	heat shock protein family B (small) member 8
HTR2B	0.0373	2.96	5-hydroxytryptamine receptor 2B
HTRA1	0.00081	4.29	HtrA serine peptidase 1
HTRA4	0.0454	2.88	HtrA serine peptidase 4
ICE1	0.000824	4.28	interactor of little elongation complex ELL subunit 1
ICE2	0.00502	3.72	interactor of little elongation complex ELL subunit 2
ID4	0.0137	3.37	inhibitor of DNA binding 4, HLH protein
IDI2	0.000236	4.63	isopentenyl-diphosphate delta isomerase 2
IDNK	0.00652	3.63	IDNK gluconokinase
IFRD1	6.13e-05	4.99	interferon related developmental regulator 1
IFT88	1.57e-05	5.31	intraflagellar transport 88
IGFBP3	0.0363	2.98	insulin like growth factor binding protein 3
IGFBP6	0.0319	3.03	insulin like growth factor binding protein 6
IGFBPL1	0.0211	3.2	insulin like growth factor binding protein like 1
IGHG1	9.64e-06	5.42	immunoglobulin heavy constant gamma 1 (G1m marker)
IL10RA	0.00318	3.87	interleukin 10 receptor subunit alpha
IL15	0.0107	3.46	interleukin 15
IL17RB	0.0426	2.9	interleukin 17 receptor B
IL18	0.00537	3.7	interleukin 18
IL31RA	0.0443	2.89	interleukin 31 receptor A
IL33	0.00745	3.59	interleukin 33
INPP5B	0.00319	3.86	inositol polyphosphate-5-phosphatase B
INSR	0.0466	2.86	insulin receptor
INTS2	0.0201	3.22	integrator complex subunit 2
IPP	0.0461	2.87	intracisternal A particle-promoted polypeptide
IPW	0.029	3.07	imprinted in Prader-Willi syndrome
IQGAP1	0.045	2.88	IQ motif containing GTPase activating protein 1
IRS2	1.22e-07	6.34	insulin receptor substrate 2
ISLR	0.0124	3.41	immunoglobulin superfamily containing leucine rich repeat
ITGAM	2.09e-06	5.78	integrin subunit alpha M
ITGAV	0.00584	3.67	integrin subunit alpha V
ITPRID2	0.00471	3.74	ITPR interacting domain containing 2
IZUMO4	0.0191	3.24	IZUMO family member 4
JAK2	3.08e-06	5.68	Janus kinase 2
JAZF1	0.0376	2.96	JAZF zinc finger 1
JCHAIN	8.22e-06	5.47	joining chain of multimeric IgA and IgM
JOSD1	0.0252	3.13	Josephin domain containing 1
JPX	6.18e-05	4.98	JPX transcript, XIST activator
KANSL1	0.0063	3.65	KAT8 regulatory NSL complex subunit 1
KANSL1L	0.0325	3.02	KAT8 regulatory NSL complex subunit 1 like
KAT6B	0.00956	3.5	lysine acetyltransferase 6B
KATNBL1	0.00936	3.51	katanin regulatory subunit B1 like 1
KCMF1	0.00028	4.58	potassium channel modulatory factor 1
KCNH8	0.0355	2.98	potassium voltage-gated channel subfamily H member 8
KCNJ16	0.0309	3.04	potassium inwardly rectifying channel subfamily J member 16
KCNJ2-AS1	0.000573	4.38	KCNJ2 antisense RNA 1
KCNMA1	0.00044	4.46	potassium calcium-activated channel subfamily M alpha 1
KCNRG	0.0489	2.84	potassium channel regulator
KDM3B	0.000501	4.42	lysine demethylase 3B
KDM4A	0.0109	3.45	lysine demethylase 4A
KDM5A	3.5e-06	5.65	lysine demethylase 5A
KDM7A	0.0462	2.87	lysine demethylase 7A
KIAA0232	6.98e-09	6.83	KIAA0232
KIAA0408	0.00964	3.5	KIAA0408
KIAA1191	0.0323	3.02	KIAA1191
KIF3B	0.0253	3.13	kinesin family member 3B
KIN	0.0295	3.06	Kin17 DNA and RNA binding protein
KIZ	0.0175	3.27	kizuna centrosomal protein
KLF5	0.000286	4.57	Kruppel like factor 5
KLHDC1	0.00909	3.52	kelch domain containing 1
KLHL15	0.000382	4.49	kelch like family member 15
KLHL2	0.000859	4.27	kelch like family member 2
KLHL8	0.00509	3.72	kelch like family member 8
KLRC4-KLRK1	0.037	2.97	KLRC4-KLRK1 readthrough
KMT2E	0.000454	4.45	lysine methyltransferase 2E (inactive)
KNOP1	0.0103	3.47	lysine rich nucleolar protein 1
KRTAP19-1	0.0237	3.15	keratin associated protein 19-1
LAMA2	0.0456	2.87	laminin subunit alpha 2
LBP	0.00118	4.18	lipopolysaccharide binding protein
LCE1E	0.00872	3.53	late cornified envelope 1E
LCOR	0.00281	3.91	ligand dependent nuclear receptor corepressor
LCP1	0.00387	3.8	lymphocyte cytosolic protein 1
LDAF1	1.96e-05	5.26	lipid droplet assembly factor 1
LEMD3	0.00754	3.59	LEM domain containing 3
LEP	0.0322	3.03	leptin
LEPR	0.0127	3.4	leptin receptor
LGI1	0.00169	4.07	leucine rich glioma inactivated 1
LGMN	0.0151	3.33	legumain
LHFPL2	0.0267	3.11	LHFPL tetraspan subfamily member 2
LIMA1	0.00695	3.61	LIM domain and actin binding 1
LIMS3	0.00137	4.14	LIM zinc finger domain containing 3
LIN52	0.0463	2.87	lin-52 DREAM MuvB core complex component
LINC00115	0.0109	3.45	long intergenic non-protein coding RNA 115
LINC00216	0.0215	3.19	long intergenic non-protein coding RNA 216
LINC00324	0.000129	4.78	long intergenic non-protein coding RNA 324
LINC00342	0.0134	3.38	long intergenic non-protein coding RNA 342
LINC00466	0.000187	4.69	long intergenic non-protein coding RNA 466
LINC00515	0.000279	4.58	long intergenic non-protein coding RNA 515
LINC00597	0.000594	4.37	long intergenic non-protein coding RNA 597
LINC00645	0.000563	4.39	long intergenic non-protein coding RNA 645
LINC00663	0.00129	4.15	long intergenic non-protein coding RNA 663
LINC00702	0.000154	4.74	long intergenic non-protein coding RNA 702
LINC00869	0.00296	3.89	long intergenic non-protein coding RNA 869
LINC01000	0.000444	4.45	long intergenic non-protein coding RNA 1000
LINC01133	0.0105	3.46	long intergenic non-protein coding RNA 1133
LINC01341	0.00253	3.94	long intergenic non-protein coding RNA 1341
LINC-PINT	0.00649	3.64	long intergenic non-protein coding RNA, p53 induced transcript
LINS1	0.015	3.33	lines homolog 1
LNX2	7.46e-08	6.43	ligand of numb-protein X 2
LOXL1	0.0145	3.34	lysyl oxidase like 1
LOXL1-AS1	0.00931	3.51	LOXL1 antisense RNA 1
LPCAT1	0.0174	3.27	lysophosphatidylcholine acyltransferase 1
LPIN2	0.000154	4.74	lipin 2
LRIG3	0.000117	4.81	leucine rich repeats and immunoglobulin like domains 3
LRP1B	8.63e-07	5.96	LDL receptor related protein 1B
LRP2BP	0.00749	3.59	LRP2 binding protein
LRPPRC	0.0182	3.26	leucine rich pentatricopeptide repeat containing
LRRC32	0.0376	2.96	leucine rich repeat containing 32
LRRC39	0.0174	3.27	leucine rich repeat containing 39
LRRC57	0.022	3.18	leucine rich repeat containing 57
LRRC69	0.00407	3.79	leucine rich repeat containing 69
LRRK2	1.81e-06	5.81	leucine rich repeat kinase 2
LTBP2	1.75e-06	5.82	latent transforming growth factor beta binding protein 2
LUC7L	8.72e-05	4.9	LUC7 like
LUC7L2	0.0279	3.09	LUC7 like 2, pre-mRNA splicing factor
LUC7L3	0.0167	3.29	LUC7 like 3 pre-mRNA splicing factor
LUM	2.5e-05	5.21	lumican
LY75	0.0137	3.37	lymphocyte antigen 75
LY96	0.0217	3.19	lymphocyte antigen 96
LYVE1	6.89e-05	4.95	lymphatic vessel endothelial hyaluronan receptor 1
MACROH2A1	0.00325	3.86	macroH2A.1 histone
MAGED1	0.0183	3.25	MAGE family member D1
MAGED2	5.38e-08	6.48	MAGE family member D2
MALT1	0.000562	4.39	MALT1 paracaspase
MAML1	0.0362	2.98	mastermind like transcriptional coactivator 1
MAMSTR	0.0168	3.29	MEF2 activating motif and SAP domain containing transcriptional regulator
MAN1A1	0.0189	3.24	mannosidase alpha class 1A member 1
MAN1C1	0.011	3.45	mannosidase alpha class 1C member 1
MAN2A1	0.00793	3.57	mannosidase alpha class 2A member 1
MANBA	8.72e-05	4.89	mannosidase beta
MAP1B	0.000109	4.83	microtubule associated protein 1B
MAP1LC3B	0.0332	3.01	microtubule associated protein 1 light chain 3 beta
MAP3K7CL	6.58e-05	4.97	MAP3K7 C-terminal like
MAP4K3	2.78e-05	5.18	mitogen-activated protein kinase kinase kinase kinase 3
MARK3	0.00135	4.14	microtubule affinity regulating kinase 3
MARS1	0.0157	3.31	methionyl-tRNA synthetase 1
MBD4	0.000811	4.29	methyl-CpG binding domain 4, DNA glycosylase
MBNL1	0.0331	3.01	muscleblind like splicing regulator 1
MCCC1	0.00232	3.97	methylcrotonyl-CoA carboxylase subunit 1
MCM6	0.00168	4.07	minichromosome maintenance complex component 6
MCU	0.0353	2.99	mitochondrial calcium uniporter
MDM2	0.00169	4.06	MDM2 proto-oncogene
MDM4	0.00219	3.98	MDM4 regulator of p53
MECP2	0.0183	3.26	methyl-CpG binding protein 2
MED13	0.00124	4.17	mediator complex subunit 13
MED6	0.0011	4.2	mediator complex subunit 6
MEF2A	0.000604	4.37	myocyte enhancer factor 2A
MEIS1	2.58e-05	5.2	Meis homeobox 1
MEIS2	0.00138	4.13	Meis homeobox 2
MEIS3P1	0.0213	3.19	Meis homeobox 3 pseudogene 1
METTL21C	3.99e-05	5.09	methyltransferase 21C, AARS1 lysine
METTL5	0.0286	3.07	methyltransferase 5, N6-adenosine
MFAP4	0.0466	2.86	microfibril associated protein 4
MFAP5	0.000928	4.25	microfibril associated protein 5
MFSD14A	0.00308	3.88	major facilitator superfamily domain containing 14A
MFSD8	0.0196	3.23	major facilitator superfamily domain containing 8
MGP	0.0235	3.16	matrix Gla protein
MGST1	0.000918	4.25	microsomal glutathione S-transferase 1
MIB1	0.000109	4.83	MIB E3 ubiquitin protein ligase 1
MICOS10P1	8.29e-06	5.46	MICOS10 pseudogene 1
MIGA1	0.0102	3.47	mitoguardin 1
MINDY2	0.0174	3.28	MINDY lysine 48 deubiquitinase 2
MIR1-2	0.0175	3.27	microRNA 1-2
MIR21	0.000146	4.75	microRNA 21
MIR29B2	5.13e-07	6.07	microRNA 29b-2
MIR424	0.00153	4.1	microRNA 424
MIR6132	0.0111	3.44	microRNA 6132
MIR6840	0.000408	4.48	microRNA 6840
MIR6878	0.00794	3.56	microRNA 6878
MIR99AHG	1.64e-05	5.3	mir-99a-let-7c cluster host gene
MKNK1	0.0312	3.04	MAPK interacting serine/threonine kinase 1
MMD	0.000922	4.25	monocyte to macrophage differentiation associated
MOB3C	0.0411	2.92	MOB kinase activator 3C
MON2	0.0117	3.43	MON2 homolog, regulator of endosome-to-Golgi trafficking
MORC3	0.000266	4.6	MORC family CW-type zinc finger 3
MORF4L2	0.000692	4.33	mortality factor 4 like 2
MPDZ	0.0176	3.27	multiple PDZ domain crumbs cell polarity complex component
MPEG1	0.0102	3.47	macrophage expressed 1
MPPED2	5.7e-05	5.01	metallophosphoesterase domain containing 2
MRC1	2.09e-12	8.16	mannose receptor C-type 1
MROH7	0.00849	3.54	maestro heat like repeat family member 7
MROH7-TTC4	0.0258	3.12	MROH7-TTC4 readthrough (NMD candidate)
MRPL19	0.0369	2.97	mitochondrial ribosomal protein L19
MRPL39	0.000408	4.47	mitochondrial ribosomal protein L39
MS4A4A	0.000154	4.74	membrane spanning 4-domains A4A
MS4A7	0.00232	3.97	membrane spanning 4-domains A7
MSANTD2	0.000109	4.83	Myb/SANT DNA binding domain containing 2
MSANTD3-TMEFF1	0.05	2.83	MSANTD3-TMEFF1 readthrough
MT1F	0.00999	3.48	metallothionein 1F
MT1H	0.0271	3.1	metallothionein 1H
MT1X	0.0257	3.12	metallothionein 1X
MTF1	0.045	2.88	metal regulatory transcription factor 1
MTF2	3.69e-05	5.11	metal response element binding transcription factor 2
MTHFD2L	0.0101	3.48	methylenetetrahydrofolate dehydrogenase (NADP+ dependent) 2 like
MTMR4	0.0152	3.33	myotubularin related protein 4
MTO1	0.0304	3.05	mitochondrial tRNA translation optimization 1
MTR	0.00169	4.06	5-methyltetrahydrofolate-homocysteine methyltransferase
MTURN	0.0135	3.37	maturin, neural progenitor differentiation regulator homolog
MTUS1	0.00592	3.67	microtubule associated scaffold protein 1
MVP	0.0107	3.46	major vault protein
MXI1	0.0348	2.99	MAX interactor 1, dimerization protein
MYC	0.0432	2.9	MYC proto-oncogene, bHLH transcription factor
MYH7B	0.0184	3.25	myosin heavy chain 7B
MYH8	0.000168	4.72	myosin heavy chain 8
MYL12A	0.0157	3.31	myosin light chain 12A
MYLK3	0.000319	4.54	myosin light chain kinase 3
MYO1C	0.0154	3.32	myosin IC
MYOF	0.000638	4.35	myoferlin
MYOM2	0.00513	3.71	myomesin 2
MYOZ2	0.000331	4.53	myozenin 2
MYPN	0.0341	3	myopalladin
N4BP2L2	0.0147	4.06	NEDD4 binding protein 2 like 2
NAA16	0.00875	3.53	N-alpha-acetyltransferase 16, NatA auxiliary subunit
NAA25	2.64e-08	6.61	N-alpha-acetyltransferase 25, NatB auxiliary subunit
NAP1L2	2.11e-05	5.25	nucleosome assembly protein 1 like 2
NAP1L3	0.00122	4.17	nucleosome assembly protein 1 like 3
NASP	0.0152	3.33	nuclear autoantigenic sperm protein
NAXD	0.00581	3.68	NAD(P)HX dehydratase
NBPF10	0.017	3.79	NBPF member 10
NBR1	0.00581	3.68	NBR1 autophagy cargo receptor
NCR3LG1	0.0218	3.19	natural killer cell cytotoxicity receptor 3 ligand 1
NDST2	0.00017	4.71	N-deacetylase and N-sulfotransferase 2
NDUFB6	0.000689	4.33	NADH:ubiquinone oxidoreductase subunit B6
NDUFS4	0.0242	3.15	NADH:ubiquinone oxidoreductase subunit S4
NECAP1	0.00717	3.6	NECAP endocytosis associated 1
NEGR1	0.0166	3.29	neuronal growth regulator 1
NEMF	0.00247	3.95	nuclear export mediator factor
NEXN-AS1	0.00154	4.09	NEXN antisense RNA 1
NFAT5	0.000158	4.73	nuclear factor of activated T cells 5
NFYA	0.019	3.24	nuclear transcription factor Y subunit alpha
NFYC-AS1	0.0427	2.9	NFYC antisense RNA 1
NGRN	1.92e-07	6.25	neugrin, neurite outgrowth associated
NHS	0.00356	3.83	NHS actin remodeling regulator
NIT1	0.0377	2.96	nitrilase 1
NKAIN2	0.000251	4.61	sodium/potassium transporting ATPase interacting 2
NKRF	0.0218	3.18	NFKB repressing factor
NMB	0.0216	3.19	neuromedin B
NMT2	0.000503	4.42	N-myristoyltransferase 2
NOL8	0.0159	3.31	nucleolar protein 8
NOP58	2.68e-06	5.72	NOP58 ribonucleoprotein
NORAD	0.0398	2.93	non-coding RNA activated by DNA damage
NOX4	0.000827	4.28	NADPH oxidase 4
NPIPA1	0.00937	3.51	nuclear pore complex interacting protein family member A1
NPIPA5	0.00169	4.07	nuclear pore complex interacting protein family member A5
NPL	0.00381	3.81	N-acetylneuraminate pyruvate lyase
NPNT	0.00471	3.74	nephronectin
NPTN-IT1	3.92e-05	5.1	NPTN intronic transcript 1
NR2C2	0.0372	2.96	nuclear receptor subfamily 2 group C member 2
NR2F2-AS1	0.0124	3.41	NR2F2 antisense RNA 1
NR3C1	0.000538	4.4	nuclear receptor subfamily 3 group C member 1
NR4A2	0.012	3.42	nuclear receptor subfamily 4 group A member 2
NRDC	5.44e-05	5.02	nardilysin convertase
NRF1	0.0175	3.27	nuclear respiratory factor 1
NT5C2	1.03e-10	7.54	5'-nucleotidase, cytosolic II
NT5E	0.00601	3.66	5'-nucleotidase ecto
NUDT12	0.0404	2.93	nudix hydrolase 12
NUDT21	0.0115	3.43	nudix hydrolase 21
NUFIP2	0.0151	3.33	nuclear FMR1 interacting protein 2
NUMB	0.0282	3.08	NUMB endocytic adaptor protein
NUP107	0.0345	3	nucleoporin 107
NUP58	0.00483	3.73	nucleoporin 58
NUP85	0.023	3.17	nucleoporin 85
NUP98	0.000749	4.31	nucleoporin 98 and 96 precursor
NXF1	0.00306	3.88	nuclear RNA export factor 1
OARD1	0.000363	4.51	O-acyl-ADP-ribose deacylase 1
OCA2	0.0162	3.3	OCA2 melanosomal transmembrane protein
OFD1	3.4e-05	5.13	OFD1 centriole and centriolar satellite protein
OLA1	0.0438	2.89	Obg like ATPase 1
OMD	0.00141	4.12	osteomodulin
OSBPL9	0.0124	3.41	oxysterol binding protein like 9
OSGIN2	0.0359	2.98	oxidative stress induced growth inhibitor family member 2
OXCT1	5.05e-10	7.27	3-oxoacid CoA-transferase 1
P2RY14	0.00571	3.68	purinergic receptor P2Y14
PA2G4P2	0.0268	3.1	proliferation-associated 2G4 pseudogene 2
PAAF1	0.000503	4.42	proteasomal ATPase associated factor 1
PABPC1	0.00496	3.73	poly(A) binding protein cytoplasmic 1
PADI2	0.00999	3.48	peptidyl arginine deiminase 2
PAFAH1B1	0.00399	3.79	platelet activating factor acetylhydrolase 1b regulatory subunit 1
PAIP2B	0.00517	3.71	poly(A) binding protein interacting protein 2B
PAK6	0.0022	3.98	p21 (RAC1) activated kinase 6
PALM2	0.0403	2.93	paralemmin 2
PAM	0.0237	3.15	peptidylglycine alpha-amidating monooxygenase
PAN2	0.000966	4.23	poly(A) specific ribonuclease subunit PAN2
PAN3	0.0353	2.99	poly(A) specific ribonuclease subunit PAN3
PAPOLA	0.0239	3.15	poly(A) polymerase alpha
PARM1	8.55e-06	5.46	prostate androgen-regulated mucin-like protein 1
PAXIP1	0.000751	4.31	PAX interacting protein 1
PCDHB14	0.00396	3.8	protocadherin beta 14
PCDHB2	2.26e-06	5.76	protocadherin beta 2
PCDHB5	0.00426	3.77	protocadherin beta 5
PCDHGA4	4.61e-05	5.06	protocadherin gamma subfamily A, 4
PCDHGA8	0.000604	4.37	protocadherin gamma subfamily A, 8
PCM1	0.00154	4.09	pericentriolar material 1
PCMTD1	0.0104	3.47	protein-L-isoaspartate (D-aspartate) O-methyltransferase domain containing 1
PCNA	0.00176	4.05	proliferating cell nuclear antigen
PCOLCE2	0.000503	4.42	procollagen C-endopeptidase enhancer 2
PCSK5	0.00131	4.15	proprotein convertase subtilisin/kexin type 5
PDCD6IP	0.000304	4.56	programmed cell death 6 interacting protein
PDE4B	0.000232	4.63	phosphodiesterase 4B
PDE4DIP	0.0165	3.3	phosphodiesterase 4D interacting protein
PDE7A	0.00889	3.53	phosphodiesterase 7A
PDGFD	5.93e-05	5	platelet derived growth factor D
PDIA3	0.00953	3.5	protein disulfide isomerase family A member 3
PDIK1L	0.0015	4.1	PDLIM1 interacting kinase 1 like
PDLIM1	0.00762	3.58	PDZ and LIM domain 1
PER2	0.00131	4.15	period circadian regulator 2
PEX1	0.00847	3.54	peroxisomal biogenesis factor 1
PEX13	0.0128	3.4	peroxisomal biogenesis factor 13
PEX19	0.0377	2.96	peroxisomal biogenesis factor 19
PEX5L	0.0141	3.36	peroxisomal biogenesis factor 5 like
PFAS	0.0456	2.87	phosphoribosylformylglycinamidine synthase
PGBD1	0.0086	3.54	piggyBac transposable element derived 1
PGK1	0.0412	2.92	phosphoglycerate kinase 1
PGM3	0.00281	3.91	phosphoglucomutase 3
PGM5P2	0.0397	2.93	phosphoglucomutase 5 pseudogene 2
PHF13	0.000811	4.29	PHD finger protein 13
PHF3	0.0129	3.39	PHD finger protein 3
PI4K2B	0.0304	3.05	phosphatidylinositol 4-kinase type 2 beta
PIAS1	1.54e-05	5.32	protein inhibitor of activated STAT 1
PIGA	1.47e-05	5.33	phosphatidylinositol glycan anchor biosynthesis class A
PIKFYVE	0.00795	3.56	phosphoinositide kinase, FYVE-type zinc finger containing
PJA2	6.49e-05	4.97	praja ring finger ubiquitin ligase 2
PKD2	0.0133	3.38	polycystin 2, transient receptor potential cation channel
PLA1A	0.00262	3.93	phospholipase A1 member A
PLA2G2A	0.00244	3.95	phospholipase A2 group IIA
PLAG1	2.23e-09	7.04	PLAG1 zinc finger
PLAT	0.00777	3.57	plasminogen activator, tissue type
PLEKHA1	0.00069	4.33	pleckstrin homology domain containing A1
PLEKHF1	0.0304	3.05	pleckstrin homology and FYVE domain containing 1
PLEKHG1	0.0127	3.4	pleckstrin homology and RhoGEF domain containing G1
PLGLB1	2.23e-09	7.04	plasminogen like B1
PLIN1	0.0212	3.2	perilipin 1
PLIN3	9.62e-05	4.87	perilipin 3
PLPP5	0.049	2.84	phospholipid phosphatase 5
PLPPR4	0.0358	2.98	phospholipid phosphatase related 4
PLSCR4	0.00374	3.82	phospholipid scramblase 4
PLTP	0.000284	4.58	phospholipid transfer protein
PLXNC1	7.45e-05	4.93	plexin C1
PNMA8A	0.038	2.95	PNMA family member 8A
POGLUT3	0.00273	3.92	protein O-glucosyltransferase 3
POLA1	3.03e-05	5.16	DNA polymerase alpha 1, catalytic subunit
POLB	0.0111	3.44	DNA polymerase beta
POLE	0.0001	4.86	DNA polymerase epsilon, catalytic subunit
POLE2	6.94e-05	4.95	DNA polymerase epsilon 2, accessory subunit
POLR2J4	0.0113	3.44	RNA polymerase II subunit J4, pseudogene
POM121C	0.00605	3.66	POM121 transmembrane nucleoporin C
POT1	0.0116	3.43	protection of telomeres 1
PPDPFL	0.04	2.93	pancreatic progenitor cell differentiation and proliferation factor like
PPIG	0.0109	3.45	peptidylprolyl isomerase G
PPIL4	0.0212	3.2	peptidylprolyl isomerase like 4
PPIP5K1	0.0477	2.85	diphosphoinositol pentakisphosphate kinase 1
PPIP5K2	0.0135	3.37	diphosphoinositol pentakisphosphate kinase 2
PPL	0.00242	3.96	periplakin
PPM1D	0.0141	3.36	protein phosphatase, Mg2+/Mn2+ dependent 1D
PPP1R12A	0.00176	4.05	protein phosphatase 1 regulatory subunit 12A
PPP1R3E	0.0205	3.21	protein phosphatase 1 regulatory subunit 3E
PPP2CA	0.0209	3.2	protein phosphatase 2 catalytic subunit alpha
PPP2R3C	8.61e-06	5.45	protein phosphatase 2 regulatory subunit B''gamma
PPP4R3A	0.0288	3.07	protein phosphatase 4 regulatory subunit 3A
PPP6R3	0.00356	3.83	protein phosphatase 6 regulatory subunit 3
PPWD1	6.18e-05	4.98	peptidylprolyl isomerase domain and WD repeat containing 1
PREPL	0.0401	2.93	prolyl endopeptidase like
PRG4	1.01e-05	5.41	proteoglycan 4
PRIMPOL	0.0151	3.33	primase and DNA directed polymerase
PRKAA2	0.00276	3.91	protein kinase AMP-activated catalytic subunit alpha 2
PRKDC	0.0191	3.24	protein kinase, DNA-activated, catalytic subunit
PRKRA	0.000116	4.81	protein activator of interferon induced protein kinase EIF2AK2
PRL	0.0129	3.39	prolactin
PRNP	0.00863	3.54	prion protein
PROS1	0.00113	4.19	protein S
PROX1	0.0323	3.02	prospero homeobox 1
PRPF38A	0.0049	3.73	pre-mRNA processing factor 38A
PRPF38B	0.00793	3.56	pre-mRNA processing factor 38B
PRPF39	6.99e-06	5.5	pre-mRNA processing factor 39
PRRC2B	0.00169	4.06	proline rich coiled-coil 2B
PRRC2C	0.0152	3.33	proline rich coiled-coil 2C
PRRG1	0.0456	2.87	proline rich and Gla domain 1
PRRX1	2.31e-06	5.75	paired related homeobox 1
PSMA3-AS1	0.00771	3.58	PSMA3 antisense RNA 1
PSMA5	5.76e-05	5	proteasome 20S subunit alpha 5
PSMA8	0.0184	3.25	proteasome 20S subunit alpha 8
PSMB1	0.0144	3.35	proteasome 20S subunit beta 1
PSMC2	0.00377	3.81	proteasome 26S subunit, ATPase 2
PTCD3	0.0124	3.41	pentatricopeptide repeat domain 3
PTGFR	0.00154	4.1	prostaglandin F receptor
PTPRK	0.00467	3.74	protein tyrosine phosphatase receptor type K
PTTG1	0.0011	4.2	PTTG1 regulator of sister chromatid separation, securin
PUM1	7.82e-05	4.92	pumilio RNA binding family member 1
PUS10	0.0287	3.07	pseudouridine synthase 10
PUS7L	0.0125	3.4	pseudouridine synthase 7 like
PWWP3B	1.98e-11	7.76	PWWP domain containing 3B
PXDNL	2.09e-06	5.78	peroxidasin like
PYGL	0.0243	3.14	glycogen phosphorylase L
QKI	0.00648	3.64	QKI, KH domain containing RNA binding
RAB10	0.000424	4.47	RAB10, member RAS oncogene family
RAB11A	4.02e-06	5.62	RAB11A, member RAS oncogene family
RAB11FIP3	0.0158	3.31	RAB11 family interacting protein 3
RAB14	0.0299	3.06	RAB14, member RAS oncogene family
RAB23	0.0216	3.19	RAB23, member RAS oncogene family
RAB38	0.000349	4.52	RAB38, member RAS oncogene family
RAD21	0.00169	4.07	RAD21 cohesin complex component
RAD51AP1	5.61e-05	5.01	RAD51 associated protein 1
RADX	2.95e-05	5.17	RPA1 related single stranded DNA binding protein, X-linked
RALGAPA1	0.00619	3.65	Ral GTPase activating protein catalytic subunit alpha 1
RALGAPA2	0.0302	3.05	Ral GTPase activating protein catalytic subunit alpha 2
RALYL	0.0213	3.19	RALY RNA binding protein like
RANBP2	0.0193	4.17	RAN binding protein 2
RASA1	0.00293	3.89	RAS p21 protein activator 1
RBBP4	7.2e-05	4.94	RB binding protein 4, chromatin remodeling factor
RBBP8	0.00339	3.85	RB binding protein 8, endonuclease
RBM12	0.00137	4.13	RNA binding motif protein 12
RBM12B	4.83e-06	5.58	RNA binding motif protein 12B
RBM18	0.00339	3.84	RNA binding motif protein 18
RBM25	0.0101	3.48	RNA binding motif protein 25
RBM26-AS1	0.0221	3.18	RBM26 antisense RNA 1
RBM28	0.00108	4.2	RNA binding motif protein 28
RBM39	0.00229	3.97	RNA binding motif protein 39
RBM4	3.91e-06	5.63	RNA binding motif protein 4
RBM41	0.0304	3.05	RNA binding motif protein 41
RBM5	0.0176	3.27	RNA binding motif protein 5
RCC2	0.0394	2.94	regulator of chromosome condensation 2
RECQL	0.00019	4.68	RecQ like helicase
REL	0.000524	4.41	REL proto-oncogene, NF-kB subunit
RERG	0.0371	2.96	RAS like estrogen regulated growth inhibitor
RERGL	0.00463	3.75	RERG like
REST	0.0412	2.92	RE1 silencing transcription factor
REV1	0.00509	3.72	REV1 DNA directed polymerase
REV3L	0.000201	4.67	REV3 like, DNA directed polymerase zeta catalytic subunit
RFC2	0.04	2.93	replication factor C subunit 2
RFX6	0.00556	3.69	regulatory factor X6
RFX7	6.1e-05	4.99	regulatory factor X7
RGL1	0.000751	4.31	ral guanine nucleotide dissociation stimulator like 1
RGS2	0.00284	3.9	regulator of G protein signaling 2
RIMKLB	0.0396	2.94	ribosomal modification protein rimK like family member B
RIMOC1	0.0136	3.37	RAB7A interacting MON1-CCZ1 complex subunit 1
RINT1	0.032	3.03	RAD50 interactor 1
RIOK2	0.00762	3.58	RIO kinase 2
RIPOR2	0.00911	3.52	RHO family interacting cell polarization regulator 2
RLIM	0.0025	3.95	ring finger protein, LIM domain interacting
RNASE4	0.0253	3.13	ribonuclease A family member 4
RNASE6	0.0397	2.93	ribonuclease A family member k6
RNF103	0.00861	3.54	ring finger protein 103
RNF111	0.000132	4.78	ring finger protein 111
RNF115	0.00169	4.06	ring finger protein 115
RNF141	0.000749	4.31	ring finger protein 141
RNF20	0.0248	3.14	ring finger protein 20
RNF217	0.00676	3.62	ring finger protein 217
RNF217-AS1	0.00595	3.67	RNF217 antisense RNA 1 (head to head)
RNPC3	0.00276	3.91	RNA binding region (RNP1, RRM) containing 3
ROBO2	0.00802	3.56	roundabout guidance receptor 2
RORB	0.0235	3.16	RAR related orphan receptor B
RP2	0.0279	3.09	RP2 activator of ARL3 GTPase
RPA4	0.0238	3.15	replication protein A4
RPL17	0.0038	3.81	ribosomal protein L17
RPL36A	0.00669	3.63	ribosomal protein L36a
RRAGB	0.000363	4.51	Ras related GTP binding B
RRM1	0.0237	3.15	ribonucleotide reductase catalytic subunit M1
RSBN1	0.00985	3.49	round spermatid basic protein 1
RSF1	0.000306	4.55	remodeling and spacing factor 1
RSL24D1	0.0341	3	ribosomal L24 domain containing 1
RTN3	0.00994	3.48	reticulon 3
RTN4	5.32e-05	5.02	reticulon 4
RYBP	0.0489	2.84	RING1 and YY1 binding protein
RYR3	7.06e-07	6.01	ryanodine receptor 3
S100A4	0.0161	3.3	S100 calcium binding protein A4
SAA1	0.000251	4.61	serum amyloid A1
SACS	0.000811	4.28	sacsin molecular chaperone
SAMD13	0.00849	3.54	sterile alpha motif domain containing 13
SAP18	0.0192	3.24	Sin3A associated protein 18
SAT1	0.00283	3.9	spermidine/spermine N1-acetyltransferase 1
SBF2	0.0196	3.23	SET binding factor 2
SCAI	0.00712	3.61	suppressor of cancer cell invasion
SCG2	0.00138	4.13	secretogranin II
SCG5	0.0354	2.99	secretogranin V
SCN2A	0.0248	3.14	sodium voltage-gated channel alpha subunit 2
SCRN1	0.0285	3.08	secernin 1
SDC2	0.00339	3.85	syndecan 2
SDC4	0.00378	3.81	syndecan 4
SDCBP	0.0101	3.48	syndecan binding protein
SDHC	0.00135	4.14	succinate dehydrogenase complex subunit C
SDR16C5	6.13e-06	5.52	short chain dehydrogenase/reductase family 16C member 5
SEC14L5	0.0145	3.34	SEC14 like lipid binding 5
SEC16A	0.000256	4.61	SEC16 homolog A, endoplasmic reticulum export factor
SEC23B	0.00788	3.57	SEC23 homolog B, COPII coat complex component
SEC31B	0.00988	3.49	SEC31 homolog B, COPII coat complex component
SECISBP2L	0.0373	2.96	SECIS binding protein 2 like
SELENOM	6.42e-10	7.23	selenoprotein M
SELENOP	0.0272	3.1	selenoprotein P
SENP6	0.0442	2.89	SUMO specific peptidase 6
SEPTIN10	0.0144	3.35	septin 10
SEPTIN9	0.0347	3	septin 9
SERINC1	0.0433	2.9	serine incorporator 1
SERP1	0.0192	3.24	stress associated endoplasmic reticulum protein 1
SESTD1	0.000102	4.85	SEC14 and spectrin domain containing 1
SF3B1	0.0144	3.35	splicing factor 3b subunit 1
SFRP2	8.61e-06	5.45	secreted frizzled related protein 2
SGMS1	0.011	3.45	sphingomyelin synthase 1
SGMS2	0.0405	2.93	sphingomyelin synthase 2
SH3BGRL	0.0158	3.31	SH3 domain binding glutamate rich protein like
SH3BGRL2	0.00629	3.65	SH3 domain binding glutamate rich protein like 2
SH3BP5-AS1	0.000352	4.51	SH3BP5 antisense RNA 1
SHPRH	0.00874	3.53	SNF2 histone linker PHD RING helicase
SIDT1	0.0132	3.38	SID1 transmembrane family member 1
SIGLEC16	0.0224	3.17	sialic acid binding Ig like lectin 16
SIGLEC17P	0.0216	3.19	sialic acid binding Ig like lectin 17, pseudogene
SIN3B	0.0495	2.84	SIN3 transcription regulator family member B
SIPA1L1	0.0063	3.65	signal induced proliferation associated 1 like 1
SIRT1	4.1e-06	5.61	sirtuin 1
SIVA1	0.0179	3.26	SIVA1 apoptosis inducing factor
SLA	0.00191	4.02	Src like adaptor
SLAIN1	0.0142	3.35	SLAIN motif family member 1
SLC15A2	0.00181	4.04	solute carrier family 15 member 2
SLC16A10	0.0194	3.23	solute carrier family 16 member 10
SLC16A4	0.00523	3.71	solute carrier family 16 member 4
SLC16A6	0.0352	2.99	solute carrier family 16 member 6
SLC16A7	0.0164	3.3	solute carrier family 16 member 7
SLC20A1	0.000473	4.44	solute carrier family 20 member 1
SLC25A13	0.0168	3.29	solute carrier family 25 member 13
SLC25A3	0.000682	4.34	solute carrier family 25 member 3
SLC25A36	0.017	3.28	solute carrier family 25 member 36
SLC25A4	0.00117	4.18	solute carrier family 25 member 4
SLC26A2	0.0144	3.35	solute carrier family 26 member 2
SLC26A9	0.0462	2.87	solute carrier family 26 member 9
SLC35A5	0.0321	3.03	solute carrier family 35 member A5
SLC35F1	0.0171	3.28	solute carrier family 35 member F1
SLC38A6	0.0495	2.84	solute carrier family 38 member 6
SLC38A9	0.00144	4.12	solute carrier family 38 member 9
SLC3A1	0.045	2.88	solute carrier family 3 member 1
SLC40A1	0.00125	4.16	solute carrier family 40 member 1
SLC44A5	0.000865	4.27	solute carrier family 44 member 5
SLC7A6	0.0304	3.05	solute carrier family 7 member 6
SLF1	0.00522	3.71	SMC5-SMC6 complex localization factor 1
SLIT2	2.15e-05	5.24	slit guidance ligand 2
SLITRK4	0.00426	3.77	SLIT and NTRK like family member 4
SLK	0.0419	2.91	STE20 like kinase
SLMAP	0.0298	3.06	sarcolemma associated protein
SLPI	4.7e-06	5.59	secretory leukocyte peptidase inhibitor
SLTM	0.001	4.22	SAFB like transcription modulator
SLU7	0.0293	3.06	SLU7 homolog, splicing factor
SLX4IP	0.0026	3.93	SLX4 interacting protein
SMAD9	0.00504	3.72	SMAD family member 9
SMARCA5	0.00338	3.85	SWI/SNF related, matrix associated, actin dependent regulator of chromatin, subfamily a, member 5
SMARCAD1	0.00868	3.53	SWI/SNF-related, matrix-associated actin-dependent regulator of chromatin, subfamily a, containing DEAD/H box 1
SMC4	0.00709	3.61	structural maintenance of chromosomes 4
SMC5	0.0251	3.13	structural maintenance of chromosomes 5
SMCHD1	0.0117	3.42	structural maintenance of chromosomes flexible hinge domain containing 1
SMOC1	0.000865	4.27	SPARC related modular calcium binding 1
SNAP23	0.0124	3.41	synaptosome associated protein 23
SNAPC1	0.0117	3.43	small nuclear RNA activating complex polypeptide 1
SNAPC3	0.0105	3.46	small nuclear RNA activating complex polypeptide 3
SNHG19	0.0128	3.39	small nucleolar RNA host gene 19
SNORD50A	0.000911	4.25	small nucleolar RNA, C/D box 50A
SNORD89	0.0411	2.92	small nucleolar RNA, C/D box 89
SNRPA1	0.000171	4.71	small nuclear ribonucleoprotein polypeptide A'
SNX10	0.00155	4.09	sorting nexin 10
SNX14	0.048	2.85	sorting nexin 14
SNX30	0.000109	4.83	sorting nexin family member 30
SNX7	0.00387	3.8	sorting nexin 7
SOCS5	0.019	3.24	suppressor of cytokine signaling 5
SON	0.0331	3.01	SON DNA and RNA binding protein
SOX9	0.00127	4.16	SRY-box transcription factor 9
SP1	0.0457	2.87	Sp1 transcription factor
SP4	0.00669	3.63	Sp4 transcription factor
SPATA1	0.0146	3.34	spermatogenesis associated 1
SPATA5L1	0.0421	2.91	spermatogenesis associated 5 like 1
SPDYE1	0.0196	3.23	speedy/RINGO cell cycle regulator family member E1
SPECC1L	0.0109	3.45	sperm antigen with calponin homology and coiled-coil domains 1 like
SPIN4	0.026	3.12	spindlin family member 4
SPOPL	0.00407	3.79	speckle type BTB/POZ protein like
SPPL2A	0.0309	3.04	signal peptide peptidase like 2A
SPPL2B	0.00714	3.6	signal peptide peptidase like 2B
SPSB1	0.0038	3.81	splA/ryanodine receptor domain and SOCS box containing 1
SPTLC1	0.00293	3.89	serine palmitoyltransferase long chain base subunit 1
SPTY2D1	0.000535	4.4	SPT2 chromatin protein domain containing 1
SRPX	0.0283	3.08	sushi repeat containing protein X-linked
SRRM1	6.59e-05	4.97	serine and arginine repetitive matrix 1
SRRM2	0.00201	4.01	serine/arginine repetitive matrix 2
SRSF10	2.36e-05	5.22	serine and arginine rich splicing factor 10
SRSF11	0.0235	3.16	serine and arginine rich splicing factor 11
SSB	0.0133	3.38	small RNA binding exonuclease protection factor La
SSBP2	2.91e-06	5.7	single stranded DNA binding protein 2
SSBP3	0.0201	3.22	single stranded DNA binding protein 3
SSBP3-AS1	0.000715	4.32	SSBP3 antisense RNA 1
STAG1	0.000751	4.31	stromal antigen 1
STAG2	0.00145	4.11	stromal antigen 2
STEAP2	0.043	2.9	STEAP2 metalloreductase
STIM2	0.000351	4.51	stromal interaction molecule 2
STRAP	0.0268	3.1	serine/threonine kinase receptor associated protein
STRIP2	0.00112	4.19	striatin interacting protein 2
STX17	0.00258	3.94	syntaxin 17
STX4	0.0407	2.92	syntaxin 4
STXBP5	0.00102	4.22	syntaxin binding protein 5
SULF1	0.00385	3.81	sulfatase 1
SUSD1	0.0318	3.03	sushi domain containing 1
SUSD5	0.0226	3.17	sushi domain containing 5
SUV39H1	0.0483	2.85	SUV39H1 histone lysine methyltransferase
SUZ12P1	0.000271	4.59	SUZ12 pseudogene 1
SYNPO2	0.000158	4.73	synaptopodin 2
TAF11	0.00083	4.28	TATA-box binding protein associated factor 11
TAF15	0.0014	4.13	TATA-box binding protein associated factor 15
TAF1D	0.000109	4.83	TATA-box binding protein associated factor, RNA polymerase I subunit D
TAF5	0.00538	3.7	TATA-box binding protein associated factor 5
TAL2	0.00387	3.8	TAL bHLH transcription factor 2
TAOK3	0.0458	2.87	TAO kinase 3
TARDBP	0.0097	3.49	TAR DNA binding protein
TBC1D23	0.00538	3.7	TBC1 domain family member 23
TCEAL3	6.25e-05	4.98	transcription elongation factor A like 3
TCEAL7	4.06e-07	6.12	transcription elongation factor A like 7
TECPR2	0.0117	3.43	tectonin beta-propeller repeat containing 2
TENT2	0.0262	3.11	terminal nucleotidyltransferase 2
TENT4A	0.0105	3.47	terminal nucleotidyltransferase 4A
TENT5C	0.0134	3.38	terminal nucleotidyltransferase 5C
TERF1	0.00291	3.9	telomeric repeat binding factor 1
TGFBR3	0.000343	4.52	transforming growth factor beta receptor 3
THAP10	6.61e-05	4.96	THAP domain containing 10
THBS2	2.97e-05	5.17	thrombospondin 2
THRAP3	0.00773	3.58	thyroid hormone receptor associated protein 3
THUMPD1	0.00632	3.64	THUMP domain containing 1
TIA1	0.000408	4.47	TIA1 cytotoxic granule associated RNA binding protein
TIGD2	0.0155	3.32	tigger transposable element derived 2
TIMP1	7.63e-05	4.93	TIMP metallopeptidase inhibitor 1
TIPIN	0.027	3.1	TIMELESS interacting protein
TJP2	0.00308	3.88	tight junction protein 2
TLE4	0.0366	2.97	TLE family member 4, transcriptional corepressor
TMEM158	0.000117	4.81	transmembrane protein 158
TMEM176A	3.03e-07	6.18	transmembrane protein 176A
TMEM200A	0.0144	3.35	transmembrane protein 200A
TMEM237	0	8.47	transmembrane protein 237
TMEM260	0.000206	4.66	transmembrane protein 260
TMEM33	0.000594	4.37	transmembrane protein 33
TMEM35A	0.0249	3.13	transmembrane protein 35A
TMTC1	0.00189	4.03	transmembrane O-mannosyltransferase targeting cadherins 1
TMTC3	0.00231	3.97	transmembrane O-mannosyltransferase targeting cadherins 3
TNFSF13B	0.0264	3.11	TNF superfamily member 13b
TNXA	0.0136	3.37	tenascin XA (pseudogene)
TOP1	1.82e-06	5.81	DNA topoisomerase I
TOPBP1	0.00892	3.52	DNA topoisomerase II binding protein 1
TOPORS	0.00892	3.52	TOP1 binding arginine/serine rich protein, E3 ubiquitin ligase
TOR1AIP2	0.0473	2.86	torsin 1A interacting protein 2
TPPP	0.0414	2.92	tubulin polymerization promoting protein
TPPP3	3.5e-06	5.65	tubulin polymerization promoting protein family member 3
TPR	0.00181	4.04	translocated promoter region, nuclear basket protein
TPSAB1	0.0135	3.37	tryptase alpha/beta 1
TPSB2	0.00305	3.88	tryptase beta 2
TRIM22	0.0269	3.1	tripartite motif containing 22
TRIM33	0.000811	4.29	tripartite motif containing 33
TRIM38	0.00453	3.75	tripartite motif containing 38
TRIM52	0.0288	3.07	tripartite motif containing 52
TRIM55	0.0268	3.1	tripartite motif containing 55
TRIP12	8.72e-05	4.89	thyroid hormone receptor interactor 12
TRMT11	0.000195	4.68	tRNA methyltransferase 11 homolog
TRMT112	0.0317	3.03	tRNA methyltransferase activator subunit 11-2
TRMT13	0.00282	3.91	tRNA methyltransferase 13 homolog
TRPM7	0.00427	3.77	transient receptor potential cation channel subfamily M member 7
TRPS1	0.0292	3.07	transcriptional repressor GATA binding 1
TSC22D1	0.00265	3.93	TSC22 domain family member 1
TSPYL4	0.0305	3.05	TSPY like 4
TTC14	0.00943	3.5	tetratricopeptide repeat domain 14
TTC3	0.0149	3.33	tetratricopeptide repeat domain 3
TTC4	0.00634	3.64	tetratricopeptide repeat domain 4
TTI1	0.0198	3.22	TELO2 interacting protein 1
TUBB6	0.0336	3.01	tubulin beta 6 class V
TUBD1	0.00868	3.53	tubulin delta 1
TUBE1	0.000302	4.56	tubulin epsilon 1
TUBGCP4	0.00603	3.66	tubulin gamma complex associated protein 4
TUT7	0.000112	4.82	terminal uridylyl transferase 7
TXNDC16	1.27e-07	6.33	thioredoxin domain containing 16
TXNL1	0.0179	3.26	thioredoxin like 1
U2SURP	0.0301	3.05	U2 snRNP associated SURP domain containing
UBE4B	0.00193	4.02	ubiquitination factor E4B
UBFD1	0.000171	4.71	ubiquitin family domain containing 1
UBXN7	0.000882	4.26	UBX domain protein 7
UGCG	0.000496	4.42	UDP-glucose ceramide glucosyltransferase
UGDH	0.00443	3.76	UDP-glucose 6-dehydrogenase
UGP2	0.00431	3.77	UDP-glucose pyrophosphorylase 2
UHRF1	0.0322	3.02	ubiquitin like with PHD and ring finger domains 1
UNC13C	0.000148	4.75	unc-13 homolog C
UPF1	0.00331	3.85	UPF1 RNA helicase and ATPase
UPF3A	0.00189	4.03	UPF3A regulator of nonsense mediated mRNA decay
USO1	0.00319	3.86	USO1 vesicle transport factor
USP1	0.0133	3.38	ubiquitin specific peptidase 1
USP11	0.00194	4.02	ubiquitin specific peptidase 11
USP32	0.0155	3.32	ubiquitin specific peptidase 32
USP32P2	1.47e-05	5.33	ubiquitin specific peptidase 32 pseudogene 2
USP34	0.0056	3.69	ubiquitin specific peptidase 34
USP40	0.011	3.45	ubiquitin specific peptidase 40
USP54	5.49e-09	6.89	ubiquitin specific peptidase 54
UVRAG	0.0099	3.49	UV radiation resistance associated
VCAM1	0.00754	3.59	vascular cell adhesion molecule 1
VCAN	0.0134	3.38	versican
VEGFC	0.009	3.52	vascular endothelial growth factor C
VEGFD	5.04e-06	5.57	vascular endothelial growth factor D
VN1R1	0.038	2.95	vomeronasal 1 receptor 1
VPS26A	0.000193	4.68	VPS26, retromer complex component A
VPS37A	0.0049	3.73	VPS37A subunit of ESCRT-I
VSIG4	6.1e-05	4.99	V-set and immunoglobulin domain containing 4
VSNL1	0.0147	3.34	visinin like 1
WAC-AS1	0.0357	2.98	WAC antisense RNA 1 (head to head)
WAPL	0.0133	3.38	WAPL cohesin release factor
WASF2	0.0405	2.92	WASP family member 2
WASHC2C	0.00256	3.94	WASH complex subunit 2C
WASHC4	0.0454	2.88	WASH complex subunit 4
WDR11	0.00586	3.67	WD repeat domain 11
WDR61	0.0286	3.08	WD repeat domain 61
WDR75	0.00378	3.81	WD repeat domain 75
WLS	0.000297	4.56	Wnt ligand secretion mediator
WNT5A	0.000638	4.35	Wnt family member 5A
WRN	0.00173	4.05	WRN RecQ like helicase
WSB1	0.0158	3.31	WD repeat and SOCS box containing 1
XG	0.000109	4.83	Xg glycoprotein (Xg blood group)
XPC	0.0242	3.15	XPC complex subunit, DNA damage recognition and repair factor
XPO1	0.000147	4.75	exportin 1
XPO4	0.0408	2.92	exportin 4
YAP1	0.0463	2.87	Yes1 associated transcriptional regulator
YTHDC2	0.0413	2.92	YTH domain containing 2
YWHAQ	0.0389	2.94	tyrosine 3-monooxygenase/tryptophan 5-monooxygenase activation protein theta
YWHAZ	0.00606	3.66	tyrosine 3-monooxygenase/tryptophan 5-monooxygenase activation protein zeta
ZBTB16	3.08e-06	5.68	zinc finger and BTB domain containing 16
ZBTB20	0.000897	4.26	zinc finger and BTB domain containing 20
ZBTB21	0.000909	4.25	zinc finger and BTB domain containing 21
ZBTB34	0.0196	3.23	zinc finger and BTB domain containing 34
ZBTB41	0.0299	3.06	zinc finger and BTB domain containing 41
ZC3H14	0.0264	3.11	zinc finger CCCH-type containing 14
ZC3H7A	2.91e-06	5.7	zinc finger CCCH-type containing 7A
ZCCHC8	0.0376	2.96	zinc finger CCHC-type containing 8
ZDHHC13	0.0137	3.37	zinc finger DHHC-type palmitoyltransferase 13
ZDHHC2	0.045	2.88	zinc finger DHHC-type palmitoyltransferase 2
ZFAND6	0.0164	3.3	zinc finger AN1-type containing 6
ZFP36	0.0477	2.85	ZFP36 ring finger protein
ZFYVE21	0.00415	3.78	zinc finger FYVE-type containing 21
ZFYVE26	0.000315	4.55	zinc finger FYVE-type containing 26
ZHX2	0.00754	3.59	zinc fingers and homeoboxes 2
ZMAT3	0.0254	3.13	zinc finger matrin-type 3
ZMIZ1-AS1	0.0266	3.11	ZMIZ1 antisense RNA 1
ZMPSTE24	0.0372	2.96	zinc metallopeptidase STE24
ZMYM1	0.028	3.09	zinc finger MYM-type containing 1
ZMYM4	0.00507	3.72	zinc finger MYM-type containing 4
ZMYM6	0.0206	3.21	zinc finger MYM-type containing 6
ZNF10	0.0124	3.41	zinc finger protein 10
ZNF112	0.0101	3.48	zinc finger protein 112
ZNF117	0.000865	4.27	zinc finger protein 117
ZNF121	0.00023	4.63	zinc finger protein 121
ZNF136	0.0111	3.45	zinc finger protein 136
ZNF177	0.00229	3.97	zinc finger protein 177
ZNF195	0.014	3.36	zinc finger protein 195
ZNF217	0.0125	3.4	zinc finger protein 217
ZNF222	0.0429	2.9	zinc finger protein 222
ZNF227	0.00471	3.74	zinc finger protein 227
ZNF260	0.0338	3.01	zinc finger protein 260
ZNF274	6.61e-05	4.96	zinc finger protein 274
ZNF285	0.000153	4.74	zinc finger protein 285
ZNF302	0.00318	3.87	zinc finger protein 302
ZNF367	3.26e-05	5.14	zinc finger protein 367
ZNF385B	0.00114	4.19	zinc finger protein 385B
ZNF404	0.00957	3.5	zinc finger protein 404
ZNF418	0.0143	3.35	zinc finger protein 418
ZNF426	0.00356	3.83	zinc finger protein 426
ZNF432	0.0143	3.35	zinc finger protein 432
ZNF441	0.00754	3.59	zinc finger protein 441
ZNF559	0.00473	3.74	zinc finger protein 559
ZNF562	0.0147	3.34	zinc finger protein 562
ZNF566	0.000302	4.56	zinc finger protein 566
ZNF569	0.0014	4.13	zinc finger protein 569
ZNF571-AS1	0.0251	3.13	ZNF571 antisense RNA 1
ZNF582	0.00315	3.87	zinc finger protein 582
ZNF585A	9.15e-05	4.88	zinc finger protein 585A
ZNF606	0.0011	4.2	zinc finger protein 606
ZNF615	0.000563	4.39	zinc finger protein 615
ZNF616	0.0182	3.26	zinc finger protein 616
ZNF654	0.0196	3.23	zinc finger protein 654
ZNF700	0.0387	2.94	zinc finger protein 700
ZNF706	0.0159	3.31	zinc finger protein 706
ZNF711	0.000915	4.25	zinc finger protein 711
ZNF721	0.000103	4.84	zinc finger protein 721
ZNF770	0.0267	3.11	zinc finger protein 770
ZNF782	0.0226	3.17	zinc finger protein 782
ZNF814	0.00118	4.18	zinc finger protein 814
ZNF84	3.21e-06	5.67	zinc finger protein 84
ZNRF3	0.00384	3.81	zinc and ring finger 3
ZRSR2	0.00162	4.08	zinc finger CCCH-type, RNA binding motif and serine/arginine rich 2
ZSCAN18	0.0471	2.86	zinc finger and SCAN domain containing 18
ZSCAN29	0.0182	3.26	zinc finger and SCAN domain containing 29
ZSCAN30	0.00598	3.66	zinc finger and SCAN domain containing 30
ZXDC	0.0269	3.1	ZXD family zinc finger C
ZZZ3	0.0456	2.87	zinc finger ZZ-type containing 3
Downregulated
A1BG	0.0495	-2.84	alpha-1-B glycoprotein
ABHD14A-ACY1	1.56e-05	-5.32	ABHD14A-ACY1 readthrough
ABITRAM	0.0473	-2.86	actin binding transcription modulator
ABLIM3	0.0027	-3.92	actin binding LIM protein family member 3
ACADS	0.0115	-3.43	acyl-CoA dehydrogenase short chain
ACAP1	0.00385	-3.81	ArfGAP with coiled-coil, ankyrin repeat and PH domains 1
ACOT13	0.00216	-3.99	acyl-CoA thioesterase 13
ACYP2	0.00138	-4.13	acylphosphatase 2
ADA	0.013	-3.39	adenosine deaminase
ADSL	1.27e-06	-5.88	adenylosuccinate lyase
AIMP2	0.00184	-4.04	aminoacyl tRNA synthetase complex interacting multifunctional protein 2
AK1	0.00274	-3.92	adenylate kinase 1
AKAP7	0.0371	-2.97	A-kinase anchoring protein 7
ALG3	0.00406	-3.79	ALG3 alpha-1,3- mannosyltransferase
AMHR2	0.00425	-3.77	anti-Mullerian hormone receptor type 2
AMIGO1	0.000609	-4.37	adhesion molecule with Ig like domain 1
ANKRD13B	0.0112	-3.44	ankyrin repeat domain 13B
ANKRD23	0.0017	-4.06	ankyrin repeat domain 23
ANXA2	0.019	-3.24	annexin A2
ANXA6	0.0113	-3.44	annexin A6
AP4B1	0.0099	-3.49	adaptor related protein complex 4 subunit beta 1
APCDD1	0.0424	-2.9	APC down-regulated 1
APOBEC2	0.00571	-3.68	apolipoprotein B mRNA editing enzyme catalytic subunit 2
APOO	1.7e-07	-6.28	apolipoprotein O
ARHGEF6	0.0321	-3.03	Rac/Cdc42 guanine nucleotide exchange factor 6
ARHGEF9	0.0209	-3.2	Cdc42 guanine nucleotide exchange factor 9
ASB12	0.000387	-4.49	ankyrin repeat and SOCS box containing 12
ASCC2	0.0216	-3.19	activating signal cointegrator 1 complex subunit 2
ATF4	0.000573	-4.38	activating transcription factor 4
ATG101	0.0273	-3.1	autophagy related 101
ATG4D	0.0287	-3.07	autophagy related 4D cysteine peptidase
ATN1	0.00993	-3.48	atrophin 1
ATP1B2	0.00613	-3.66	ATPase Na+/K+ transporting subunit beta 2
ATP5F1D	7.66e-07	-5.99	ATP synthase F1 subunit delta
ATP5MC3	1.62e-06	-5.84	ATP synthase membrane subunit c locus 3
ATP5MJ	0.00142	-4.12	ATP synthase membrane subunit j
ATP5MK	0.029	-3.07	ATP synthase membrane subunit k
ATP5PF	0.0144	-3.35	ATP synthase peripheral stalk subunit F6
ATP6V0B	0.0193	-3.23	ATPase H+ transporting V0 subunit b
ATRAID	0.000227	-4.64	all-trans retinoic acid induced differentiation factor
AURKAIP1	0.0229	-3.17	aurora kinase A interacting protein 1
AVEN	0.00974	-3.49	apoptosis and caspase activation inhibitor
B3GNT9	0.0175	-3.27	UDP-GlcNAc:betaGal beta-1,3-N-acetylglucosaminyltransferase 9
BAIAP3	0.0285	-3.08	BAI1 associated protein 3
BIN1	0.0226	-3.17	bridging integrator 1
BLOC1S2	0.000865	-4.27	biogenesis of lysosomal organelles complex 1 subunit 2
BOLA3	2.95e-05	-5.17	bolA family member 3
BPGM	0.0001	-4.86	bisphosphoglycerate mutase
BPIFB2	0.0223	-3.18	BPI fold containing family B member 2
BRICD5	0.0272	-3.1	BRICHOS domain containing 5
BRSK1	0.0229	-3.17	BR serine/threonine kinase 1
BTBD17	0.0236	-3.15	BTB domain containing 17
BTBD6	0.0158	-3.31	BTB domain containing 6
C10orf143	1.84e-05	-5.28	chromosome 10 open reading frame 143
C10orf71-AS1	0.000331	-4.53	C10orf71 antisense RNA 1
C12orf73	0.0073	-3.6	chromosome 12 open reading frame 73
C15orf61	0.00318	-3.87	chromosome 15 open reading frame 61
C18orf32	0.0368	-2.97	chromosome 18 open reading frame 32
C1orf115	0.0151	-3.33	chromosome 1 open reading frame 115
C1orf122	0.000232	-4.63	chromosome 1 open reading frame 122
C20orf96	0.049	-2.84	chromosome 20 open reading frame 96
C2orf88	2.17e-06	-5.77	chromosome 2 open reading frame 88
C3orf18	0.000148	-4.75	chromosome 3 open reading frame 18
C3orf36	0.0152	-3.33	chromosome 3 putative open reading frame 36
C4orf46	0.0171	-3.28	chromosome 4 open reading frame 46
C4orf54	5.3e-06	-5.56	chromosome 4 open reading frame 54
C6orf136	0.0367	-2.97	chromosome 6 open reading frame 136
C8orf82	0.00911	-3.52	chromosome 8 open reading frame 82
CACFD1	0.00593	-3.67	calcium channel flower domain containing 1
CACHD1	0.0112	-3.44	cache domain containing 1
CALHM3	0.0101	-3.48	calcium homeostasis modulator 3
CASC2	0.0314	-3.04	cancer susceptibility 2
CASQ1	0.0115	-3.43	calsequestrin 1
CBR1	0.000717	-4.32	carbonyl reductase 1
CCDC12	0.00388	-3.8	coiled-coil domain containing 12
CCDC154	0.0267	-3.11	coiled-coil domain containing 154
CCDC167	2.75e-08	-6.59	coiled-coil domain containing 167
CCDC69	0.0128	-3.39	coiled-coil domain containing 69
CCDC86	0.00201	-4.01	coiled-coil domain containing 86
CCNG1	0.0144	-3.35	cyclin G1
CCNH	0.0456	-2.87	cyclin H
CCNJL	0.0285	-3.08	cyclin J like
CCT7	0.0495	-2.84	chaperonin containing TCP1 subunit 7
CD1D	0.0304	-3.05	CD1d molecule
CDC20	0.0423	-2.91	cell division cycle 20
CDC26	0.000283	-4.58	cell division cycle 26
CDC42EP1	0.0392	-2.94	CDC42 effector protein 1
CDH23	0.0287	-3.07	cadherin related 23
CDKN2C	0.0291	-3.07	cyclin dependent kinase inhibitor 2C
CENPBD2P	0.0377	-2.96	CENPB DNA-binding domains containing 2, pseudogene
CENPX	0.000481	-4.43	centromere protein X
CES5A	0.0407	-2.92	carboxylesterase 5A
CFAP161	0.0264	-3.11	cilia and flagella associated protein 161
CGRRF1	0.0171	-3.28	cell growth regulator with ring finger domain 1
CHCHD1	0.0488	-2.84	coiled-coil-helix-coiled-coil-helix domain containing 1
CHCHD10	6.61e-05	-4.96	coiled-coil-helix-coiled-coil-helix domain containing 10
CHCHD2	0.0379	-2.95	coiled-coil-helix-coiled-coil-helix domain containing 2
CHCHD4	0.0366	-2.97	coiled-coil-helix-coiled-coil-helix domain containing 4
CHST1	0.0133	-3.38	carbohydrate sulfotransferase 1
CHSY3	0.0184	-3.25	chondroitin sulfate synthase 3
CIAO2A	0.000364	-4.5	cytosolic iron-sulfur assembly component 2A
CIAO3	0.0426	-2.9	cytosolic iron-sulfur assembly component 3
CISD1	0.00489	-3.73	CDGSH iron sulfur domain 1
CISD3	0.0319	-3.03	CDGSH iron sulfur domain 3
CLEC11A	0.00362	-3.82	C-type lectin domain containing 11A
CLN8	0.0183	-3.25	CLN8 transmembrane ER and ERGIC protein
CLUH	0.00153	-4.1	clustered mitochondria homolog
CMC2	2.86e-10	-7.38	C-X9-C motif containing 2
COA4	0.00154	-4.09	cytochrome c oxidase assembly factor 4 homolog
COA6	0.0021	-4	cytochrome c oxidase assembly factor 6
COMTD1	0.048	-2.85	catechol-O-methyltransferase domain containing 1
COPS5	8.76e-07	-5.96	COP9 signalosome subunit 5
COPS7A	0.0377	-2.96	COP9 signalosome subunit 7A
COQ10A	0.027	-3.1	coenzyme Q10A
COX10	0.00647	-3.64	cytochrome c oxidase assembly factor heme A:farnesyltransferase COX10
COX17	0.0147	-0.97	cytochrome c oxidase copper chaperone COX17
COX4I1	0.037	-2.97	cytochrome c oxidase subunit 4I1
COX6B1	0.0335	-3.01	cytochrome c oxidase subunit 6B1
COX6C	0.00186	-4.03	cytochrome c oxidase subunit 6C
COX7A1	0.00196	-4.02	cytochrome c oxidase subunit 7A1
COX7C	0.00124	-4.17	cytochrome c oxidase subunit 7C
COX8A	0.00229	-3.97	cytochrome c oxidase subunit 8A
CPA5	0.0435	-2.89	carboxypeptidase A5
CPTP	3.21e-06	-5.67	ceramide-1-phosphate transfer protein
CPVL	0.0112	-3.44	carboxypeptidase vitellogenic like
CRADD	0.00746	-3.59	CASP2 and RIPK1 domain containing adaptor with death domain
CRLF1	0.00679	-3.62	cytokine receptor like factor 1
CRYBB3	0.0118	-3.42	crystallin beta B3
CSNK1D	0.000679	-4.34	casein kinase 1 delta
CTAG1A	0.0302	-3.05	cancer/testis antigen 1A
CTDP1	0.0319	-3.03	CTD phosphatase subunit 1
CTDSPL	0.0304	-3.05	CTD small phosphatase like
CTIF	9.46e-05	-4.87	cap binding complex dependent translation initiation factor
CTNNBIP1	0.00178	-4.05	catenin beta interacting protein 1
CUEDC2	0.0107	-3.46	CUE domain containing 2
CUTC	0.0177	-3.27	cutC copper transporter
CXXC4	0.00181	-4.04	CXXC finger protein 4
CYC1	1.27e-05	-5.36	cytochrome c1
CYP27A1	3.92e-12	-7.99	cytochrome P450 family 27 subfamily A member 1
CYP27C1	0.0462	-2.87	cytochrome P450 family 27 subfamily C member 1
CYSTM1	0.0369	-2.97	cysteine rich transmembrane module containing 1
DAAM2	0.000621	-4.36	dishevelled associated activator of morphogenesis 2
DBI	0.016	-3.31	diazepam binding inhibitor, acyl-CoA binding protein
DBNDD2	0.0131	-3.39	dysbindin domain containing 2
DDIT4L	0.000152	-4.74	DNA damage inducible transcript 4 like
DDX1	0.0374	-2.96	DEAD-box helicase 1
DECR1	0.0499	-2.83	2,4-dienoyl-CoA reductase 1
DENND2B	0.000118	-4.81	DENN domain containing 2B
DES	0.0285	-3.08	desmin
DEXI	6.93e-06	-5.5	Dexi homolog
DHCR7	0.048	-2.85	7-dehydrocholesterol reductase
DHRS7C	5.32e-07	-6.06	dehydrogenase/reductase 7C
DIO3	0.0377	-2.96	iodothyronine deiodinase 3
DISP1	0.00028	-4.58	dispatched RND transporter family member 1
DKKL1	0.0098	-3.49	dickkopf like acrosomal protein 1
DLEU1	6.98e-09	-6.83	deleted in lymphocytic leukemia 1
DLK2	0.045	-2.88	delta like non-canonical Notch ligand 2
DLX4	0.0456	-2.87	distal-less homeobox 4
DMRT2	9.91e-05	-4.86	doublesex and mab-3 related transcription factor 2
DNAH2	0.0281	-3.08	dynein axonemal heavy chain 2
DNAJC18	0.0355	-2.98	DnaJ heat shock protein family (Hsp40) member C18
DNAJC19	0.0137	-3.37	DnaJ heat shock protein family (Hsp40) member C19
DNAJC28	0.0162	-3.3	DnaJ heat shock protein family (Hsp40) member C28
DNM1P35	0.0392	-2.94	dynamin 1 pseudogene 35
DNPH1	1.64e-05	-5.3	2'-deoxynucleoside 5'-phosphate N-hydrolase 1
DPF1	0.00303	-3.88	double PHD fingers 1
DPH2	0.00994	-3.48	diphthamide biosynthesis 2
DPH3	0.0208	-3.2	diphthamide biosynthesis 3
DPY30	0.0321	-3.03	dpy-30 histone methyltransferase complex regulatory subunit
DRD2	0.00984	-3.49	dopamine receptor D2
DUSP13	0.00909	-3.52	dual specificity phosphatase 13
DUSP3	5.69e-09	-6.88	dual specificity phosphatase 3
DYNLT1	0.0017	-4.06	dynein light chain Tctex-type 1
EBF3	0.0327	-3.02	EBF transcription factor 3
ECSIT	5.83e-06	-5.53	ECSIT signaling integrator
EEF1G	0.00436	-3.76	eukaryotic translation elongation factor 1 gamma
EFEMP2	0.00313	-3.87	EGF containing fibulin extracellular matrix protein 2
EFNA1	0.0304	-3.05	ephrin A1
EGFL7	3.26e-05	-5.14	EGF like domain multiple 7
EIF2B3	0.0374	-2.96	eukaryotic translation initiation factor 2B subunit gamma
EIF2D	0.00154	-4.09	eukaryotic translation initiation factor 2D
EIF4EBP1	0.00267	-3.92	eukaryotic translation initiation factor 4E binding protein 1
EMX1	0.00757	-3.58	empty spiracles homeobox 1
ENDOG	0.000787	-4.3	endonuclease G
ENDOV	0.00762	-3.58	endonuclease V
EPDR1	0.0249	-3.13	ependymin related 1
EPHA5-AS1	0.0385	-2.95	EPHA5 antisense RNA 1
ERAL1	0.0207	-3.21	Era like 12S mitochondrial rRNA chaperone 1
ERN2	0.0117	-3.42	endoplasmic reticulum to nucleus signaling 2
ESPN	0.019	-3.24	espin
ESRRA	4.33e-05	-5.07	estrogen related receptor alpha
ESYT1	0.00521	-3.71	extended synaptotagmin 1
ETFRF1	0.0373	-2.96	electron transfer flavoprotein regulatory factor 1
ETNPPL	2.44e-06	-5.74	ethanolamine-phosphate phospho-lyase
ETV4	0.00353	-3.83	ETS variant transcription factor 4
FAM136A	0.000314	-4.55	family with sequence similarity 136 member A
FAM171A1	0.00325	-3.86	family with sequence similarity 171 member A1
FAM171A2	0.00585	-3.67	family with sequence similarity 171 member A2
FAM174A	0.0248	-3.14	family with sequence similarity 174 member A
FAM222A	0.0209	-3.2	family with sequence similarity 222 member A
FAM3A	0.00012	-4.8	FAM3 metabolism regulating signaling molecule A
FAM89B	0.0145	-3.34	family with sequence similarity 89 member B
FASTK	0.00443	-3.76	Fas activated serine/threonine kinase
FBP2	3.91e-06	-5.63	fructose-bisphosphatase 2
FGF19	0.0433	-2.9	fibroblast growth factor 19
FHIT	0.0245	-3.14	fragile histidine triad diadenosine triphosphatase
FHL2	0.00325	-3.86	four and a half LIM domains 2
FHL3	0.000811	-4.29	four and a half LIM domains 3
FIGLA	0.0013	-4.15	folliculogenesis specific bHLH transcription factor
FLII	0.0282	-3.08	FLII actin remodeling protein
FNDC5	0.0415	-2.91	fibronectin type III domain containing 5
FRAT2	0.0183	-3.25	FRAT regulator of WNT signaling pathway 2
FTH1P5	0.0226	-3.17	ferritin heavy chain 1 pseudogene 5
FUT1	0.000888	-4.26	fucosyltransferase 1 (H blood group)
FXYD2	0.0421	-2.91	FXYD domain containing ion transport regulator 2
FXYD6	0.0244	-3.14	FXYD domain containing ion transport regulator 6
FZD2	0.00815	-3.55	frizzled class receptor 2
G6PC3	0.0141	-3.36	glucose-6-phosphatase catalytic subunit 3
GAA	0.0355	-2.98	alpha glucosidase
GADD45G	0.0374	-2.96	growth arrest and DNA damage inducible gamma
GALR2	0.0392	-2.94	galanin receptor 2
GAPDH	0.00202	-4.01	glyceraldehyde-3-phosphate dehydrogenase
GCSAML-AS1	0.00985	-3.49	GCSAML antisense RNA 1
GET4	0.0394	-2.94	guided entry of tail-anchored proteins factor 4
GID4	0.000749	-4.31	GID complex subunit 4 homolog
GLP1R	0.0317	-3.03	glucagon like peptide 1 receptor
GLRX	8.8e-06	-5.45	glutaredoxin
GLRX2	0.0155	-3.32	glutaredoxin 2
GLRX5	0.000304	-4.56	glutaredoxin 5
GMPR	0.0102	-3.47	guanosine monophosphate reductase
GNAZ	0.00952	-3.5	G protein subunit alpha z
GNG5	0.000944	-4.24	G protein subunit gamma 5
GNPNAT1	0.0468	-2.86	glucosamine-phosphate N-acetyltransferase 1
GON7	0.0494	-2.84	GON7 subunit of KEOPS complex
GOT1	0.00533	-3.7	glutamic-oxaloacetic transaminase 1
GOT2	2.02e-05	-5.26	glutamic-oxaloacetic transaminase 2
GPCPD1	0.000146	-4.75	glycerophosphocholine phosphodiesterase 1
GPIHBP1	0.00147	-4.11	glycosylphosphatidylinositol anchored high density lipoprotein binding protein 1
GPR137	0.00772	-3.58	G protein-coupled receptor 137
GPR162	0.0285	-3.08	G protein-coupled receptor 162
GPR176	0.0205	-3.21	G protein-coupled receptor 176
GREM1	0.00119	-4.18	gremlin 1, DAN family BMP antagonist
GRHPR	0.000132	-4.78	glyoxylate and hydroxypyruvate reductase
GRK6	0.02	-3.22	G protein-coupled receptor kinase 6
GSG1L	0.0312	-3.04	GSG1 like
GSTK1	0.00265	-3.93	glutathione S-transferase kappa 1
GSTZ1	3.29e-05	-5.14	glutathione S-transferase zeta 1
GTF3C6	0.0082	-3.55	general transcription factor IIIC subunit 6
GUCD1	9.67e-06	-5.42	guanylyl cyclase domain containing 1
GUCY2D	0.000904	-4.25	guanylate cyclase 2D, retinal
GYPC	0.000363	-4.51	glycophorin C (Gerbich blood group)
H2AC14	0.0138	-3.37	H2A clustered histone 14
HAS3	0.025	-3.13	hyaluronan synthase 3
HBEGF	0.0462	-2.87	heparin binding EGF like growth factor
HCCS	0.0143	-3.35	holocytochrome c synthase
HCFC1R1	0.0099	-3.49	host cell factor C1 regulator 1
HDDC3	0.00362	-3.82	HD domain containing 3
HERC2	0.012	-3.42	HECT and RLD domain containing E3 ubiquitin protein ligase 2
HES7	0.0265	-3.11	hes family bHLH transcription factor 7
HEXIM2	7.54e-12	-7.89	HEXIM P-TEFb complex subunit 2
HIGD1B	0.0349	-2.99	HIG1 hypoxia inducible domain family member 1B
HIKESHI	0.0134	-3.38	heat shock protein nuclear import factor hikeshi
HINT2	0.0202	-3.22	histidine triad nucleotide binding protein 2
HJV	0.0167	-3.29	hemojuvelin BMP co-receptor
HMBS	0.000502	-4.42	hydroxymethylbilane synthase
HMGN3	0.0319	-3.03	high mobility group nucleosomal binding domain 3
HOOK2	0.00537	-3.7	hook microtubule tethering protein 2
HOXB2	1.95e-06	-5.79	homeobox B2
HOXB4	0.00107	-4.21	homeobox B4
HOXC10	0.023	-3.16	homeobox C10
HOXC11	0.0483	-2.85	homeobox C11
HOXD12	0.0364	-2.97	homeobox D12
HOXD-AS2	0.0337	-3.01	HOXD cluster antisense RNA 2
HPDL	0.0138	-3.37	4-hydroxyphenylpyruvate dioxygenase like
HPS6	0.0306	-3.05	HPS6 biogenesis of lysosomal organelles complex 2 subunit 3
HS6ST2	0.0149	-3.34	heparan sulfate 6-O-sulfotransferase 2
HSBP1	0.000101	-4.85	heat shock factor binding protein 1
HSD11B1L	0.000331	-4.53	hydroxysteroid 11-beta dehydrogenase 1 like
HSPB7	0.0104	-3.47	heat shock protein family B (small) member 7
ICAM3	0.0421	-2.91	intercellular adhesion molecule 3
IFRD2	0.0279	-3.09	interferon related developmental regulator 2
IGDCC4	0.0268	-3.1	immunoglobulin superfamily DCC subclass member 4
IGFN1	0.0175	-3.27	immunoglobulin like and fibronectin type III domain containing 1
IGSF21	0.0301	-3.05	immunoglobin superfamily member 21
IK	0.000156	-4.73	IK cytokine
IL17C	0.000319	-4.54	interleukin 17C
IMPA2	0.0427	-2.9	inositol monophosphatase 2
INO80B	0.0372	-2.96	INO80 complex subunit B
IRX3	0.00555	-3.69	iroquois homeobox 3
ISCA1	0.000103	-4.85	iron-sulfur cluster assembly 1
ISCU	0.0482	-2.85	iron-sulfur cluster assembly enzyme
ISOC2	0.00072	-4.32	isochorismatase domain containing 2
ITM2C	0.0364	-2.97	integral membrane protein 2C
ITPKA	0.0158	-3.31	inositol-trisphosphate 3-kinase A
KBTBD11	7.58e-05	-4.93	kelch repeat and BTB domain containing 11
KCNA10	0.0175	-3.27	potassium voltage-gated channel subfamily A member 10
KCNH3	0.0193	-3.23	potassium voltage-gated channel subfamily H member 3
KCNS1	0.0493	-2.84	potassium voltage-gated channel modifier subfamily S member 1
KIF26A	0.0471	-2.86	kinesin family member 26A
KLK1	0.0387	-2.94	kallikrein 1
KRT10	0.00783	-3.57	keratin 10
KRT10-AS1	0.0007	-4.33	KRT10 antisense RNA 1
KRT31	0.000188	-4.69	keratin 31
KRT33A	0.000777	-4.3	keratin 33A
KYAT3	0.0448	-2.88	kynurenine aminotransferase 3
LAMTOR5	0.0286	-3.07	late endosomal/lysosomal adaptor, MAPK and MTOR activator 5
LDHA	1.54e-05	-5.32	lactate dehydrogenase A
LHFPL1	0.00135	-4.14	LHFPL tetraspan subfamily member 1
LHX5	0.0201	-3.22	LIM homeobox 5
LINC00261	0.0222	-3.18	long intergenic non-protein coding RNA 261
LINC00529	0.0386	-2.95	long intergenic non-protein coding RNA 529
LINC00844	0.00055	-4.4	long intergenic non-protein coding RNA 844
LINC00886	0.0135	-3.37	long intergenic non-protein coding RNA 886
LINC00888	0.0264	-3.11	long intergenic non-protein coding RNA 888
LINC01204	0.00258	-3.93	long intergenic non-protein coding RNA 1204
LINC01220	0.0408	-2.92	long intergenic non-protein coding RNA 1220
LINC01339	0.00389	-3.8	long intergenic non-protein coding RNA 1339
LINC01565	0.00893	-3.52	long intergenic non-protein coding RNA 1565
LINC02901	0.0451	-2.88	long intergenic non-protein coding RNA 2901
LMO1	0.00717	-3.6	LIM domain only 1
LMOD1	7.21e-05	-4.94	leiomodin 1
LPO	0.0193	-3.23	lactoperoxidase
LRFN5	0.00171	-4.06	leucine rich repeat and fibronectin type III domain containing 5
LRRC3	0.000546	-4.4	leucine rich repeat containing 3
LRRC37A7P	0.000198	-4.67	leucine rich repeat containing 37 member A7, pseudogene
LRRC3B	0.00403	-3.79	leucine rich repeat containing 3B
LRRC55	0.000806	-4.29	leucine rich repeat containing 55
LSM1	0.00328	-3.86	LSM1 homolog, mRNA degradation associated
LSM10	3.36e-06	-5.66	LSM10, U7 small nuclear RNA associated
LZTS1	0.0225	-3.17	leucine zipper tumor suppressor 1
MAD2L1BP	0.0407	-2.92	MAD2L1 binding protein
MAGEB4	0.0278	-3.09	MAGE family member B4
MAP4K2	0.0365	-2.97	mitogen-activated protein kinase kinase kinase kinase 2
MCF2L-AS1	0.00672	-3.62	MCF2L antisense RNA 1
MCRIP2	0.0157	-3.31	MAPK regulated corepressor interacting protein 2
MDH1	0.0374	-2.96	malate dehydrogenase 1
MECR	0.00387	-3.8	mitochondrial trans-2-enoyl-CoA reductase
MED12	0.00847	-3.54	mediator complex subunit 12
METTL21EP	4.4e-07	-6.1	methyltransferase like 21E, pseudogene
MICOS13	0.0304	-3.05	mitochondrial contact site and cristae organizing system subunit 13
MIEN1	0.0168	-3.29	migration and invasion enhancer 1
MINDY3	0.0171	-3.28	MINDY lysine 48 deubiquitinase 3
MIR3185	0.0424	-2.9	microRNA 3185
MIR4746	0.0189	-3.24	microRNA 4746
MIR6787	0.000739	-4.31	microRNA 6787
MIR6789	0.0178	-3.26	microRNA 6789
MLF1	0.000888	-4.26	myeloid leukemia factor 1
MLST8	0.0279	-3.09	MTOR associated protein, LST8 homolog
MLXIPL	0.0379	-2.95	MLX interacting protein like
MMADHC	0.00135	-4.14	metabolism of cobalamin associated D
MORN2	0.0171	-3.28	MORN repeat containing 2
MPV17L2	0.0141	-3.36	MPV17 mitochondrial inner membrane protein like 2
MRLN	3.34e-05	-5.14	myoregulin
MRPL11	7.19e-05	-4.94	mitochondrial ribosomal protein L11
MRPL12	0.00306	-3.88	mitochondrial ribosomal protein L12
MRPL15	0.000993	-4.23	mitochondrial ribosomal protein L15
MRPL18	2.78e-05	-5.18	mitochondrial ribosomal protein L18
MRPL21	0.0482	-2.85	mitochondrial ribosomal protein L21
MRPL3	0.00306	-3.88	mitochondrial ribosomal protein L3
MRPL33	0.000424	-4.47	mitochondrial ribosomal protein L33
MRPL34	1.32e-05	-5.36	mitochondrial ribosomal protein L34
MRPL35	0.0228	-3.17	mitochondrial ribosomal protein L35
MRPL36	0.000146	-4.75	mitochondrial ribosomal protein L36
MRPL4	0.0155	-3.32	mitochondrial ribosomal protein L4
MRPL41	0.0042	-3.78	mitochondrial ribosomal protein L41
MRPL46	0.00905	-3.52	mitochondrial ribosomal protein L46
MRPL48	2.27e-06	-5.75	mitochondrial ribosomal protein L48
MRPL51	0.00926	-3.51	mitochondrial ribosomal protein L51
MRPS12	0.0457	-2.87	mitochondrial ribosomal protein S12
MRPS16	0.0188	-3.24	mitochondrial ribosomal protein S16
MRPS17	0.0409	-2.92	mitochondrial ribosomal protein S17
MRPS22	0.0012	-4.17	mitochondrial ribosomal protein S22
MRPS24	0.000115	-4.81	mitochondrial ribosomal protein S24
MRPS26	0.0105	-3.46	mitochondrial ribosomal protein S26
MRPS33	1.57e-06	-5.84	mitochondrial ribosomal protein S33
MRPS9	0.00755	-3.59	mitochondrial ribosomal protein S9
MST1R	0.00784	-3.57	macrophage stimulating 1 receptor
MTFMT	0.00771	-3.58	mitochondrial methionyl-tRNA formyltransferase
MTFP1	0.000279	-4.58	mitochondrial fission process 1
MTLN	0.000467	-4.44	mitoregulin
MTRES1	0.00767	-3.58	mitochondrial transcription rescue factor 1
MTRF1	0.0245	-3.14	mitochondrial translation release factor 1
MTX2	0.000226	-4.64	metaxin 2
MUC3B	0.00777	-3.57	mucin 3B, cell surface associated
MUL1	0.0298	-3.06	mitochondrial E3 ubiquitin protein ligase 1
MUS81	0.0405	-2.92	MUS81 structure-specific endonuclease subunit
MVB12A	0.0473	-2.86	multivesicular body subunit 12A
MYBPC2	0.00404	-3.79	myosin binding protein C2
MYL1	0.00242	-3.96	myosin light chain 1
MYLK4	1.98e-06	-5.79	myosin light chain kinase family member 4
MYLPF	0.00571	-3.68	myosin light chain, phosphorylatable, fast skeletal muscle
MYO9B	0.00537	-3.7	myosin IXB
MYOZ1	0.00931	-3.51	myozenin 1
NAA10	0.028	-3.08	N-alpha-acetyltransferase 10, NatA catalytic subunit
NAA38	0.0118	-3.42	N-alpha-acetyltransferase 38, NatC auxiliary subunit
NANOS1	0.0398	-2.93	nanos C2HC-type zinc finger 1
NARS1	0.0207	-3.21	asparaginyl-tRNA synthetase 1
NCBP2AS2	0.000146	-4.75	NCBP2 antisense 2 (head to head)
NCK1-DT	3.75e-05	-5.11	NCK1 divergent transcript
NDN	4.23e-05	-5.08	necdin, MAGE family member
NDRG4	0.00609	-3.66	NDRG family member 4
NDUFA12	0.000125	-4.79	NADH:ubiquinone oxidoreductase subunit A12
NDUFA3	1.11e-05	-5.39	NADH:ubiquinone oxidoreductase subunit A3
NDUFA6	3.92e-05	-5.1	NADH:ubiquinone oxidoreductase subunit A6
NDUFA9	0.00155	-4.09	NADH:ubiquinone oxidoreductase subunit A9
NDUFAB1	0.0314	-3.04	NADH:ubiquinone oxidoreductase subunit AB1
NDUFAF2	0.00078	-4.3	NADH:ubiquinone oxidoreductase complex assembly factor 2
NDUFAF5	0.00791	-3.57	NADH:ubiquinone oxidoreductase complex assembly factor 5
NDUFB10	0.000172	-4.71	NADH:ubiquinone oxidoreductase subunit B10
NDUFB11	0.000178	-4.7	NADH:ubiquinone oxidoreductase subunit B11
NDUFB5	0.00581	-3.68	NADH:ubiquinone oxidoreductase subunit B5
NDUFB9	0.00194	-4.02	NADH:ubiquinone oxidoreductase subunit B9
NDUFC1	7.61e-08	-6.42	NADH:ubiquinone oxidoreductase subunit C1
NDUFS3	0.00308	-3.88	NADH:ubiquinone oxidoreductase core subunit S3
NDUFS6	0.0111	-3.45	NADH:ubiquinone oxidoreductase subunit S6
NDUFV2	2.96e-05	-5.17	NADH:ubiquinone oxidoreductase core subunit V2
NECAB3	0.00244	-3.95	N-terminal EF-hand calcium binding protein 3
NEDD8	0.0377	-2.96	NEDD8 ubiquitin like modifier
NEURL2	2.27e-06	-5.76	neuralized E3 ubiquitin protein ligase 2
NHP2	0.0156	-3.32	NHP2 ribonucleoprotein
NINJ2	0.0314	-3.04	ninjurin 2
NKIRAS2	0.0164	-3.3	NFKB inhibitor interacting Ras like 2
NME1-NME2	4.96e-05	-5.04	NME1-NME2 readthrough
NMNAT1	0.0164	-3.3	nicotinamide nucleotide adenylyltransferase 1
NOP10	0.0334	-3.01	NOP10 ribonucleoprotein
NOP14	0.00161	-4.08	NOP14 nucleolar protein
NOP16	0.00158	-4.09	NOP16 nucleolar protein
NOP53	0.0281	-3.08	NOP53 ribosome biogenesis factor
NOX5	0.028	-3.09	NADPH oxidase 5
NPY6R	3.52e-05	-5.12	neuropeptide Y receptor Y6 (pseudogene)
NSMCE1	0.000226	-4.64	NSE1 homolog, SMC5-SMC6 complex component
NT5M	3.44e-05	-5.13	5',3'-nucleotidase, mitochondrial
NTAN1	0.0268	-3.1	N-terminal asparagine amidase
NUBP1	0.0353	-2.99	nucleotide binding protein 1
NUBP2	0.0142	-3.35	nucleotide binding protein 2
NUCB1	0.01	-3.48	nucleobindin 1
NUDT9	0.00309	-3.88	nudix hydrolase 9
NUP50-DT	0.0015	-4.1	NUP50 divergent transcript
NXF3	0.0429	-2.9	nuclear RNA export factor 3
OCEL1	0.0133	-3.38	occludin/ELL domain containing 1
OPN3	0.000408	-4.47	opsin 3
OR12D2	0.00169	-4.06	olfactory receptor family 12 subfamily D member 2
OR1E3	0.0189	-3.24	olfactory receptor family 1 subfamily E member 3 (gene/pseudogene)
OR2L1P	0.01	-3.48	olfactory receptor family 2 subfamily L member 1 pseudogene
OR7E12P	0.00387	-3.8	olfactory receptor family 7 subfamily E member 12 pseudogene
OR7E47P	0.00253	-3.94	olfactory receptor family 7 subfamily E member 47 pseudogene
ORAI1	0.00229	-3.97	ORAI calcium release-activated calcium modulator 1
OST4	0.000194	-4.68	oligosaccharyltransferase complex subunit 4, non-catalytic
OTOF	0.0398	-2.93	otoferlin
OXLD1	0.0292	-3.07	oxidoreductase like domain containing 1
OXSM	0.00119	-4.18	3-oxoacyl-ACP synthase, mitochondrial
PAQR4	3.91e-06	-5.63	progestin and adipoQ receptor family member 4
PAQR9	0.043	-2.9	progestin and adipoQ receptor family member 9
PARP3	0.0429	-2.9	poly(ADP-ribose) polymerase family member 3
PARVG	0.0447	-2.88	parvin gamma
PCSK4	0.0228	-3.17	proprotein convertase subtilisin/kexin type 4
PDE6G	0.0223	-3.18	phosphodiesterase 6G
PDHA1	0.0364	-2.97	pyruvate dehydrogenase E1 subunit alpha 1
PDHB	0.0473	-2.86	pyruvate dehydrogenase E1 subunit beta
PDZRN3	0.05	-2.83	PDZ domain containing ring finger 3
PEAR1	0.0316	-3.03	platelet endothelial aggregation receptor 1
PEDS1	0.0158	-3.31	plasmanylethanolamine desaturase 1
PERM1	0.000249	-4.61	PPARGC1 and ESRR induced regulator, muscle 1
PET100	0.0457	-2.87	PET100 cytochrome c oxidase chaperone
PFKM	0.0353	-2.99	phosphofructokinase, muscle
PGAM2	0.000311	-4.55	phosphoglycerate mutase 2
PGM1	0.0005	-4.42	phosphoglucomutase 1
PGP	0.000192	-4.68	phosphoglycolate phosphatase
PHB2	0.00969	-3.49	prohibitin 2
PHKA1	0.000163	-4.72	phosphorylase kinase regulatory subunit alpha 1
PHYHD1	0.00578	-3.68	phytanoyl-CoA dioxygenase domain containing 1
PIGH	0.0354	-2.99	phosphatidylinositol glycan anchor biosynthesis class H
PIK3CD	4.82e-07	-6.08	phosphatidylinositol-4,5-bisphosphate 3-kinase catalytic subunit delta
PIMREG	0.0405	-2.92	PICALM interacting mitotic regulator
PIP4P2	0.0192	-3.24	phosphatidylinositol-4,5-bisphosphate 4-phosphatase 2
PITPNA-AS1	0.00258	-3.93	PITPNA antisense RNA 1
PKD1L1-AS1	0.0144	-3.35	PKD1L1 antisense RNA 1
PKDCC	0.00624	-3.65	protein kinase domain containing, cytoplasmic
PLA2G7	0.0352	-2.99	phospholipase A2 group VII
PLAAT1	0.00162	-4.08	phospholipase A and acyltransferase 1
PLEKHA8P1	0.0373	-2.96	pleckstrin homology domain containing A8 pseudogene 1
PLGRKT	0.0059	-3.67	plasminogen receptor with a C-terminal lysine
PLOD1	0.00786	-3.57	procollagen-lysine,2-oxoglutarate 5-dioxygenase 1
PLSCR3	0.0373	-2.96	phospholipid scramblase 3
PLXNB1	0.0285	-3.08	plexin B1
PMEPA1	0.0228	-3.17	prostate transmembrane protein, androgen induced 1
PNMA8B	0.05	-2.83	PNMA family member 8B
PNPLA2	0.0117	-3.43	patatin like phospholipase domain containing 2
POLR2I	0.000158	-4.73	RNA polymerase II subunit I
POLR2J	0.0301	-3.05	RNA polymerase II subunit J
POMC	0.00384	-3.81	proopiomelanocortin
POMT2	0.0108	-3.46	protein O-mannosyltransferase 2
POPDC3	0.00961	-3.5	popeye domain containing 3
POU3F1	0.0401	-2.93	POU class 3 homeobox 1
PPIC	0.0333	-3.01	peptidylprolyl isomerase C
PPM1G	0.0428	-2.9	protein phosphatase, Mg2+/Mn2+ dependent 1G
PPM1L	0.0224	-3.18	protein phosphatase, Mg2+/Mn2+ dependent 1L
PPP1R14B	2.61e-12	-8.09	protein phosphatase 1 regulatory inhibitor subunit 14B
PRADC1	1.36e-08	-6.73	protease associated domain containing 1
PRAG1	0.0243	-3.15	PEAK1 related, kinase-activating pseudokinase 1
PRKAG1	0.0239	-3.15	protein kinase AMP-activated non-catalytic subunit gamma 1
PRR29	0.00126	-4.16	proline rich 29
PRRT3-AS1	0.00926	-3.51	PRRT3 antisense RNA 1
PRSS23	0.0494	-2.84	serine protease 23
PSMA7	0.0201	-3.22	proteasome 20S subunit alpha 7
PSMB10	0.000638	-4.35	proteasome 20S subunit beta 10
PSMD12	0.0207	-3.21	proteasome 26S subunit, non-ATPase 12
PSMD8	0.000247	-4.62	proteasome 26S subunit, non-ATPase 8
PSTPIP2	0.000318	-4.54	proline-serine-threonine phosphatase interacting protein 2
PTDSS2	0.00623	-3.65	phosphatidylserine synthase 2
PTGES2	1.87e-08	-6.68	prostaglandin E synthase 2
PTRH2	0.00717	-3.6	peptidyl-tRNA hydrolase 2
PTRHD1	4.55e-08	-6.51	peptidyl-tRNA hydrolase domain containing 1
PTS	0.00667	-3.63	6-pyruvoyltetrahydropterin synthase
PYGM	0.00119	-4.18	glycogen phosphorylase, muscle associated
RAB11B-AS1	0.0359	-2.98	RAB11B antisense RNA 1
RAB4A	0.0354	-2.99	RAB4A, member RAS oncogene family
RAB5IF	0.00145	-4.11	RAB5 interacting factor
RALY	4.33e-05	-5.07	RALY heterogeneous nuclear ribonucleoprotein
RASGEF1C	0.0196	-3.23	RasGEF domain family member 1C
RBM20	0.00197	-4.02	RNA binding motif protein 20
RCCD1	0.0408	-2.92	RCC1 domain containing 1
RELT	0.0343	-3	RELT TNF receptor
RFK	0.0168	-3.29	riboflavin kinase
RGN	0.00217	-3.99	regucalcin
RHOD	0.0332	-3.01	ras homolog family member D
RIIAD1	1.57e-06	-5.85	regulatory subunit of type II PKA R-subunit domain containing 1
RILP	0.00308	-3.88	Rab interacting lysosomal protein
RILPL1	0.0233	-3.16	Rab interacting lysosomal protein like 1
RNASE2CP	0.0268	-3.1	ribonuclease A family member 2C, pseudogene
RNASEH1-DT	0.0175	-3.27	RNASEH1 divergent transcript
RNF10	6.61e-05	-4.96	ring finger protein 10
RNF123	0.0059	-3.67	ring finger protein 123
RNF139	0.0141	-3.36	ring finger protein 139
RNF5	0.00709	-3.61	ring finger protein 5
ROGDI	0.00585	-3.67	rogdi atypical leucine zipper
RPL23A	0.0463	-2.87	ribosomal protein L23a
RPL26L1	0.0377	-2.96	ribosomal protein L26 like 1
RPL30	0.0331	-3.01	ribosomal protein L30
RPL3L	0.00731	-3.6	ribosomal protein L3 like
RPL41	0.038	-2.95	ribosomal protein L41
RPLP0	0.0135	-3.37	ribosomal protein lateral stalk subunit P0
RPP25L	1.19e-05	-5.38	ribonuclease P/MRP subunit p25 like
RPS10	0.0439	-2.89	ribosomal protein S10
RPS18	0.00214	-3.99	ribosomal protein S18
RPS19BP1	0.00186	-4.03	ribosomal protein S19 binding protein 1
RPS3	0.0144	-3.35	ribosomal protein S3
RPSA	0.00753	-3.59	ribosomal protein SA
RPUSD2	0.0314	-3.04	RNA pseudouridine synthase domain containing 2
RTCA	0.00653	-3.63	RNA 3'-terminal phosphate cyclase
RTRAF	0.00777	-3.57	RNA transcription, translation and transport factor
RXRG	0.000455	-4.45	retinoid X receptor gamma
SARS1	0.0254	-3.13	seryl-tRNA synthetase 1
SBSN	0.0276	-3.09	suprabasin
SCART1	0.0457	-2.87	scavenger receptor family member expressed on T cells 1
SCGB3A2	0.0477	-2.85	secretoglobin family 3A member 2
SCN4B	1.06e-05	-5.4	sodium voltage-gated channel beta subunit 4
SCO2	0.0367	-2.97	synthesis of cytochrome C oxidase 2
SCUBE2	0.00415	-3.78	signal peptide, CUB domain and EGF like domain containing 2
SDR9C7	0.00911	-3.52	short chain dehydrogenase/reductase family 9C member 7
SELENOW	0.0129	-3.39	selenoprotein W
SEM1	0.0409	-2.92	SEM1 26S proteasome subunit
SEMA6A	0.0346	-3	semaphorin 6A
SERPINE2	0.0448	-2.88	serpin family E member 2
SERPINF1	0.037	-2.97	serpin family F member 1
SF3B5	0.0321	-3.03	splicing factor 3b subunit 5
SH3RF3	0.00247	-3.95	SH3 domain containing ring finger 3
SH3RF3-AS1	0.00169	-4.07	SH3RF3 antisense RNA 1
SHISA4	0.0428	-2.9	shisa family member 4
SIPA1	0.000597	-4.37	signal-induced proliferation-associated 1
SLA2	0.0495	-2.84	Src like adaptor 2
SLC16A1-AS1	0.0167	-3.29	SLC16A1 antisense RNA 1
SLC18B1	0.0477	-2.85	solute carrier family 18 member B1
SLC1A4	0.0172	-3.28	solute carrier family 1 member 4
SLC25A12	8.72e-05	-4.89	solute carrier family 25 member 12
SLC25A19	0.000101	-4.85	solute carrier family 25 member 19
SLC25A26	0.000314	-4.55	solute carrier family 25 member 26
SLC25A51	0.000811	-4.29	solute carrier family 25 member 51
SLC26A10	0.0405	-2.93	solute carrier family 26 member 10
SLC37A4	0.000563	-4.39	solute carrier family 37 member 4
SLC38A1	0.0263	-3.11	solute carrier family 38 member 1
SLC38A7	0.0112	-3.44	solute carrier family 38 member 7
SLC46A2	0.038	-2.95	solute carrier family 46 member 2
SLIRP	0.0178	-3.27	SRA stem-loop interacting RNA binding protein
SLN	0.0218	-3.18	sarcolipin
SMIM20	2.91e-06	-5.7	small integral membrane protein 20
SMIM26	0.0348	-2.99	small integral membrane protein 26
SMIM2-AS1	0.0122	-3.41	SMIM2 antisense RNA 1
SMTNL2	0.000168	-4.72	smoothelin like 2
SMUG1	0.00764	-3.58	single-strand-selective monofunctional uracil-DNA glycosylase 1
SNF8	0.00318	-3.87	SNF8 subunit of ESCRT-II
SNHG16	0.0201	-3.22	small nucleolar RNA host gene 16
SNRPD2	0.0165	-3.3	small nuclear ribonucleoprotein D2 polypeptide
SNTA1	1.5e-05	-5.33	syntrophin alpha 1
SP3P	0.00931	-3.51	Sp3 transcription factor pseudogene
SPAG7	0.025	-3.13	sperm associated antigen 7
SRP14	0.0477	-2.85	signal recognition particle 14
SSNA1	0.0144	-3.35	SS nuclear autoantigen 1
ST3GAL5	0.000408	-4.48	ST3 beta-galactoside alpha-2,3-sialyltransferase 5
ST6GALNAC2	0.00799	-3.56	ST6 N-acetylgalactosaminide alpha-2,6-sialyltransferase 2
STIMATE	0.0134	-3.38	STIM activating enhancer
STK25	0.000194	-4.68	serine/threonine kinase 25
STK40	0.00387	-3.8	serine/threonine kinase 40
STMP1	0.0208	-3.2	short transmembrane mitochondrial protein 1
STRADB	1.36e-05	-5.35	STE20 related adaptor beta
STUB1	0.0273	-3.1	STIP1 homology and U-box containing protein 1
SUGCT	0.00232	-3.97	succinyl-CoA:glutarate-CoA transferase
SULT2B1	0.00414	-3.78	sulfotransferase family 2B member 1
SUSD3	0.0115	-3.43	sushi domain containing 3
TACC3	0.00402	-3.79	transforming acidic coiled-coil containing protein 3
TACO1	0.00154	-4.09	translational activator of cytochrome c oxidase I
TAFAZZIN	8.78e-05	-4.89	tafazzin, phospholipid-lysophospholipid transacylase
TATDN3	0.00501	-3.72	TatD DNase domain containing 3
TBC1D9B	0.0377	-2.96	TBC1 domain family member 9B
TCF15	0.044	-2.89	transcription factor 15
TEX264	0.000335	-4.53	testis expressed 264, ER-phagy receptor
TFAP4	0.0419	-2.91	transcription factor AP-4
THAP4	0.00776	-3.57	THAP domain containing 4
THAP8	0.048	-2.85	THAP domain containing 8
THEM6	0.0172	-3.28	thioesterase superfamily member 6
THTPA	0.0106	-3.46	thiamine triphosphatase
TIGAR	0.00275	-3.92	TP53 induced glycolysis regulatory phosphatase
TIMM10	0.04	-2.93	translocase of inner mitochondrial membrane 10
TIMM21	0.000671	-4.34	translocase of inner mitochondrial membrane 21
TIMM23	0.00144	-4.12	translocase of inner mitochondrial membrane 23
TIMM8B	0.00201	-4.01	translocase of inner mitochondrial membrane 8 homolog B
TIMMDC1	0.012	-3.42	translocase of inner mitochondrial membrane domain containing 1
TLCD3B	0.0454	-2.88	TLC domain containing 3B
TLE5	0.00152	-4.1	TLE family member 5, transcriptional modulator
TMED1	0.00836	-3.55	transmembrane p24 trafficking protein 1
TMEM109	0.00933	-3.51	transmembrane protein 109
TMEM11	0.00161	-4.08	transmembrane protein 11
TMEM141	0.00753	-3.59	transmembrane protein 141
TMEM147	0.00198	-4.01	transmembrane protein 147
TMEM151A	0.0471	-2.86	transmembrane protein 151A
TMEM251	0.0197	-3.23	transmembrane protein 251
TMEM266	0.0358	-2.98	transmembrane protein 266
TMEM38A	0.00791	-3.57	transmembrane protein 38A
TMEM59L	0.0376	-2.96	transmembrane protein 59 like
TMEM9	0.00432	-3.77	transmembrane protein 9
TMOD4	0.0426	-2.9	tropomodulin 4
TMTC4	0.00189	-4.03	transmembrane O-mannosyltransferase targeting cadherins 4
TNF	0.0281	-3.08	tumor necrosis factor
TNNI2	0.0172	-3.28	troponin I2, fast skeletal type
TNNT3	0.0073	-3.6	troponin T3, fast skeletal type
TOGARAM2	0.00293	-3.89	TOG array regulator of axonemal microtubules 2
TOMM40	0.00771	-3.58	translocase of outer mitochondrial membrane 40
TOMM40L	0.000563	-4.39	translocase of outer mitochondrial membrane 40 like
TOMM5	0.0115	-3.43	translocase of outer mitochondrial membrane 5
TP53TG1	0.0322	-3.03	TP53 target 1
TRAF2	0.0282	-3.08	TNF receptor associated factor 2
TRAF3IP2-AS1	0.0405	-2.93	TRAF3IP2 antisense RNA 1
TRAPPC5	0.0364	-2.97	trafficking protein particle complex subunit 5
TRIM41	0.0017	-4.06	tripartite motif containing 41
TRIM51	0.000966	-4.23	tripartite motif-containing 51
TRIM73	0.0128	-3.4	tripartite motif containing 73
TRMT10C	0.0331	-3.01	tRNA methyltransferase 10C, mitochondrial RNase P subunit
TRPT1	9.79e-07	-5.94	tRNA phosphotransferase 1
TSLP	0.0145	-3.34	thymic stromal lymphopoietin
TUBA8	0.000679	-4.34	tubulin alpha 8
TUBB4B	0.0277	-3.09	tubulin beta 4B class IVb
TUBG1	0.00331	-3.85	tubulin gamma 1
TUSC1	0.0266	-3.11	tumor suppressor candidate 1
TUSC2	0.0081	-3.56	tumor suppressor 2, mitochondrial calcium regulator
UBALD2	4.64e-08	-6.51	UBA like domain containing 2
UBE2D4	0.004	-3.79	ubiquitin conjugating enzyme E2 D4 (putative)
UBL4A	0.00178	-4.05	ubiquitin like 4A
UCHL3	0.00247	-3.95	ubiquitin C-terminal hydrolase L3
UQCC2	0.00807	-3.56	ubiquinol-cytochrome c reductase complex assembly factor 2
UQCC3	0.00181	-4.04	ubiquinol-cytochrome c reductase complex assembly factor 3
UQCR10	5.55e-05	-5.01	ubiquinol-cytochrome c reductase, complex III subunit X
UQCR11	0.0245	-3.14	ubiquinol-cytochrome c reductase, complex III subunit XI
UQCRC1	0.0465	-2.86	ubiquinol-cytochrome c reductase core protein 1
UQCRFS1	1.31e-06	-5.88	ubiquinol-cytochrome c reductase, Rieske iron-sulfur polypeptide 1
UQCRH	0.0253	-3.13	ubiquinol-cytochrome c reductase hinge protein
UQCRQ	0.00169	-4.07	ubiquinol-cytochrome c reductase complex III subunit VII
USE1	0.000304	-4.56	unconventional SNARE in the ER 1
USHBP1	0.0218	-3.18	USH1 protein network component harmonin binding protein 1
VDAC2	0.00415	-3.78	voltage dependent anion channel 2
VEGFB	0.026	-3.12	vascular endothelial growth factor B
VPS37B	0.00283	-3.9	VPS37B subunit of ESCRT-I
WASHC3	0.00944	-3.5	WASH complex subunit 3
WDR45	0.00796	-3.56	WD repeat domain 45
WIPI1	0.00795	-3.56	WD repeat domain, phosphoinositide interacting 1
YKT6	0.00216	-3.99	YKT6 v-SNARE homolog
ZBTB32	0.0281	-3.08	zinc finger and BTB domain containing 32
ZBTB8OS	0.0155	-3.32	zinc finger and BTB domain containing 8 opposite strand
ZDHHC16	0.000944	-4.24	zinc finger DHHC-type palmitoyltransferase 16
ZDHHC19	0.00269	-3.92	zinc finger DHHC-type palmitoyltransferase 19
ZHX3	0.00131	-4.15	zinc fingers and homeoboxes 3
ZMAT5	0.00304	-3.88	zinc finger matrin-type 5
ZNF174	0.00447	-3.76	zinc finger protein 174
ZNF32	1.76e-05	-5.29	zinc finger protein 32
ZNF358	0.049	-2.84	zinc finger protein 358
ZNF747	0.0184	-3.25	zinc finger protein 747
ZNF76	3.25e-06	-5.67	zinc finger protein 76
ZNF839	0.0341	-3	zinc finger protein 839
ZSWIM4	0.0157	-3.31	zinc finger SWIM-type containing 4

## Sheet: Table S3
Table S3. Differentially expressed genes of brain samples between older adults with Alzheimer’s disease and healthy age-matched controls.
Gene ID	P-value	Log FC	Gene name
Upregulated
AAGAB	2.45e-07	1.14	alpha and gamma adaptin binding protein
AAK1	1.2e-11	1.25	AP2 associated kinase 1
ABCB4	0.0144	1.42	ATP binding cassette subfamily B member 4
ABCC12	1.22e-07	1.48	ATP binding cassette subfamily C member 12
ABCC4	0.0347	1.61	ATP binding cassette subfamily C member 4
ABCC6P1	0.0495	1.15	ATP binding cassette subfamily C member 6 pseudogene 1
ABCF2	2.74e-05	1.05	ATP binding cassette subfamily F member 2
ABHD10	4.88e-05	1.06	abhydrolase domain containing 10, depalmitoylase
ABT1	6.97e-10	1.48	activator of basal transcription 1
ACADSB	0.000745	1.9	acyl-CoA dehydrogenase short/branched chain
ACHE	0.0278	1.43	acetylcholinesterase (Cartwright blood group)
ACLY	1.17e-06	1.11	ATP citrate lyase
ACOT7	3.01e-11	1.28	acyl-CoA thioesterase 7
ACP1	1.43e-07	1.26	acid phosphatase 1
ACR	0.00182	1.7	acrosin
ACSL6	0.0445	1.6	acyl-CoA synthetase long chain family member 6
ACTB	3.37e-10	1.51	actin beta
ACTG1	5.39e-09	1.09	actin gamma 1
ACTG2	0.0246	0.22	actin gamma 2, smooth muscle
ACTL6B	1.28e-09	1.58	actin like 6B
ACTN2	6.93e-10	1.91	actinin alpha 2
ACTR10	3.68e-12	1.19	actin related protein 10
ACTR1A	9.25e-16	1.46	actin related protein 1A
ACTRT3	2.77e-06	1.05	actin related protein T3
ADA2	0.0241	1.52	adenosine deaminase 2
ADAD1	0.0242	1.49	adenosine deaminase domain containing 1
ADAL	5.41e-07	1.18	adenosine deaminase like
ADAM23	8.02e-15	1.53	ADAM metallopeptidase domain 23
ADAM9	1.27e-05	1	ADAM metallopeptidase domain 9
ADAMTS2	0.0172	1.24	ADAM metallopeptidase with thrombospondin type 1 motif 2
ADAMTSL1	0.0144	1.28	ADAMTS like 1
ADARB1	1.19e-10	1.01	adenosine deaminase RNA specific B1
ADAT2	6.32e-07	1.05	adenosine deaminase tRNA specific 2
ADCY5	0.0158	1.01	adenylate cyclase 5
ADCYAP1	1.07e-11	1.98	adenylate cyclase activating polypeptide 1
ADGRL2	0.0351	1.11	adhesion G protein-coupled receptor L2
ADK	1.81e-08	1.07	adenosine kinase
ADRA2A	0.013	1.34	adrenoceptor alpha 2A
AGAP2	2.32e-11	1.41	ArfGAP with GTPase domain, ankyrin repeat and PH domain 2
AGK	3.19e-12	1.06	acylglycerol kinase
AHNAK2	1.24e-08	1.18	AHNAK nucleoprotein 2
AK5	4.76e-09	1.01	adenylate kinase 5
AK6	2.77e-17	1.31	adenylate kinase 6
AK9	1.35e-06	1.17	adenylate kinase 9
AKAIN1	0.00318	1.86	A-kinase anchor inhibitor 1
AKAP14	0.0445	1.88	A-kinase anchoring protein 14
AKIRIN1	0.0205	1.04	akirin 1
AKIRIN2	3.08e-13	1.12	akirin 2
ALAS1	2.96e-10	1.17	5'-aminolevulinate synthase 1
ALB	0.000196	1.04	albumin
ALDH5A1	0.0195	1.51	aldehyde dehydrogenase 5 family member A1
ALDOA	1.65e-09	1.27	aldolase, fructose-bisphosphate A
ALG1	0.00259	1.67	ALG1 chitobiosyldiphosphodolichol beta-mannosyltransferase
ALG10B	0.000962	1.26	ALG10 alpha-1,2-glucosyltransferase B
ALKAL2	0.0427	1.15	ALK and LTK ligand 2
ALX1	0.0017	1.79	ALX homeobox 1
AMER3	1.82e-08	1.11	APC membrane recruitment protein 3
AMPH	3.59e-13	1.68	amphiphysin
AMZ2P1	1.77e-07	1.17	AMZ2 pseudogene 1
ANAPC13	1.16e-15	1	anaphase promoting complex subunit 13
ANAPC5	1.69e-10	0.08	anaphase promoting complex subunit 5
ANK2	0.00998	1.5	ankyrin 2
ANK3	5.05e-09	1.16	ankyrin 3
ANKMY2	2.15e-09	1.04	ankyrin repeat and MYND domain containing 2
ANKRD16	2.44e-05	1.01	ankyrin repeat domain 16
ANKRD30BP2	0.00168	1.19	ankyrin repeat domain 30B pseudogene 2
ANKRD30BP3	0.0471	1.59	ankyrin repeat domain 30B pseudogene 3
ANKRD34A	0.0142	1.02	ankyrin repeat domain 34A
ANKRD34C	4.69e-09	1.25	ankyrin repeat domain 34C
ANKRD36BP2	2.84e-11	1.04	ankyrin repeat domain 36B pseudogene 2
ANKRD39	2.58e-05	1.08	ankyrin repeat domain 39
ANKS1B	2.82e-08	1.33	ankyrin repeat and sterile alpha motif domain containing 1B
ANO3	4.55e-06	1.15	anoctamin 3
ANO4	1.22e-08	1.35	anoctamin 4
ANP32E	9.9e-06	1.26	acidic nuclear phosphoprotein 32 family member E
ANXA3	0.0412	1.48	annexin A3
ANXA6	7.48e-15	1.51	annexin A6
ANXA7	2.58e-16	1.14	annexin A7
AP1S2	1.3e-10	1.04	adaptor related protein complex 1 subunit sigma 2
AP2M1	9.84e-09	1.27	adaptor related protein complex 2 subunit mu 1
AP2S1	7.26e-14	1.17	adaptor related protein complex 2 subunit sigma 1
AP3B2	5.4e-06	1.24	adaptor related protein complex 3 subunit beta 2
AP3M2	8.09e-15	1.46	adaptor related protein complex 3 subunit mu 2
AP4S1	3.09e-07	1.07	adaptor related protein complex 4 subunit sigma 1
AP5M1	0.0453	1.22	adaptor related protein complex 5 subunit mu 1
APEX1	3.08e-10	1	apurinic/apyrimidinic endodeoxyribonuclease 1
API5	1.24e-07	1.41	apoptosis inhibitor 5
APLP2	1.02e-09	1.06	amyloid beta precursor like protein 2
APOO	1.94e-13	1.47	apolipoprotein O
AQP11	2.08e-09	1.34	aquaporin 11
AQP3	0.0385	1.21	aquaporin 3 (Gill blood group)
ARF3	1.15e-06	1.01	ADP ribosylation factor 3
ARG2	2.04e-06	1.14	arginase 2
ARHGAP20	0.0256	1.09	Rho GTPase activating protein 20
ARHGAP26	4.73e-08	1.04	Rho GTPase activating protein 26
ARHGAP32	5.7e-08	1.02	Rho GTPase activating protein 32
ARHGDIA	8.05e-07	1.18	Rho GDP dissociation inhibitor alpha
ARHGEF15	0.00853	1.59	Rho guanine nucleotide exchange factor 15
ARHGEF28	0.000288	0.08	Rho guanine nucleotide exchange factor 28
ARHGEF7	8.93e-07	1.05	Rho guanine nucleotide exchange factor 7
ARHGEF9	2.7e-13	1.24	Cdc42 guanine nucleotide exchange factor 9
ARL6	4.36e-08	1.21	ADP ribosylation factor like GTPase 6
ARL8B	0.00339	1.06	ADP ribosylation factor like GTPase 8B
ARMC2-AS1	6.52e-16	1.21	ARMC2 antisense RNA 1
ARMC9	0.0181	1.31	armadillo repeat containing 9
ARMCX4	1.02e-05	1.12	armadillo repeat containing X-linked 4
ARMCX5-GPRASP2	4.18e-14	1.37	ARMCX5-GPRASP2 readthrough
ARNT	0.00568	1.32	aryl hydrocarbon receptor nuclear translocator
ARPC1A	6.21e-12	1.99	actin related protein 2/3 complex subunit 1A
ARPC4-TTLL3	0.000154	1.09	ARPC4-TTLL3 readthrough
ARPP19	1.99e-09	1.15	cAMP regulated phosphoprotein 19
ASAH1	2.72e-09	1.19	N-acylsphingosine amidohydrolase 1
ASAH2B	3.47e-09	1.23	N-acylsphingosine amidohydrolase 2B
ASB13	0.0472	1.06	ankyrin repeat and SOCS box containing 13
ASCC3	7.94e-06	1.04	activating signal cointegrator 1 complex subunit 3
ASF1A	0.019	1.18	anti-silencing function 1A histone chaperone
ASIC1	0.0425	1.21	acid sensing ion channel subunit 1
ASMTL	3.3e-09	1.26	acetylserotonin O-methyltransferase like
ASNS	1.08e-06	1.24	asparagine synthetase (glutamine-hydrolyzing)
ATF7IP2	2.42e-07	1.02	activating transcription factor 7 interacting protein 2
ATG2B	3.98e-08	1.23	autophagy related 2B
ATG7	1.42e-08	1.1	autophagy related 7
ATL1	1.31e-09	1.16	atlastin GTPase 1
ATOH7	2.74e-08	1.24	atonal bHLH transcription factor 7
ATOX1	3.8e-11	1.22	antioxidant 1 copper chaperone
ATP1A1	2.6e-11	1.34	ATPase Na+/K+ transporting subunit alpha 1
ATP2A2	3.51e-13	1.36	ATPase sarcoplasmic/endoplasmic reticulum Ca2+ transporting 2
ATP2B2	1.82e-14	1.16	ATPase plasma membrane Ca2+ transporting 2
ATP2B3	4.86e-05	0.53	ATPase plasma membrane Ca2+ transporting 3
ATP5F1A	4.86e-09	1.17	ATP synthase F1 subunit alpha
ATP5F1B	3.48e-20	1.62	ATP synthase F1 subunit beta
ATP5F1C	2.01e-21	1.86	ATP synthase F1 subunit gamma
ATP5IF1	1.6e-12	1.02	ATP synthase inhibitory factor subunit 1
ATP5MC3	1.85e-06	1.23	ATP synthase membrane subunit c locus 3
ATP5MJ	5.68e-14	1.11	ATP synthase membrane subunit j
ATP5PO	4.25e-08	1.17	ATP synthase peripheral stalk subunit OSCP
ATP6AP1	1.08e-10	1.37	ATPase H+ transporting accessory protein 1
ATP6AP2	0.0153	1.05	ATPase H+ transporting accessory protein 2
ATP6V0A1	1.1e-06	1.13	ATPase H+ transporting V0 subunit a1
ATP6V0B	1.3e-06	1.12	ATPase H+ transporting V0 subunit b
ATP6V0C	1.23e-09	1.42	ATPase H+ transporting V0 subunit c
ATP6V1A	1.58e-13	1.83	ATPase H+ transporting V1 subunit A
ATP6V1B2	9.29e-16	1.64	ATPase H+ transporting V1 subunit B2
ATP6V1C1	1.37e-06	1.01	ATPase H+ transporting V1 subunit C1
ATP6V1C2	0.0303	1.01	ATPase H+ transporting V1 subunit C2
ATP6V1D	2.93e-11	1.05	ATPase H+ transporting V1 subunit D
ATP6V1E1	1.15e-15	1.65	ATPase H+ transporting V1 subunit E1
ATP6V1G2	5.13e-18	1.73	ATPase H+ transporting V1 subunit G2
ATP6V1H	3.71e-08	1.49	ATPase H+ transporting V1 subunit H
ATP8A2	2.12e-12	1.13	ATPase phospholipid transporting 8A2
ATRNL1	3.86e-10	1.23	attractin like 1
ATXN10	3.46e-13	1.2	ataxin 10
ATXN3L	0.000956	0.43	ataxin 3 like
AXDND1	0.0154	1.53	axonemal dynein light chain domain containing 1
AZI2	3.89e-09	1.12	5-azacytidine induced 2
B3GALNT1	1.54e-06	1.08	beta-1,3-N-acetylgalactosaminyltransferase 1 (globoside blood group)
B3GNT5	3.62e-05	0.24	UDP-GlcNAc:betaGal beta-1,3-N-acetylglucosaminyltransferase 5
B3GNTL1	1.78e-05	1.28	UDP-GlcNAc:betaGal beta-1,3-N-acetylglucosaminyltransferase like 1
B4GALNT2	0.0433	1.17	beta-1,4-N-acetyl-galactosaminyltransferase 2
B9D1	3.76e-06	1.01	B9 domain containing 1
BABAM1	0.0114	1.24	BRISC and BRCA1 A complex member 1
BABAM2	2.1e-09	1.13	BRISC and BRCA1 A complex member 2
BAZ2A	0.0116	1.36	bromodomain adjacent to zinc finger domain 2A
BCAS2	1.2e-15	1.18	BCAS2 pre-mRNA processing factor
BCCIP	2.87e-14	1.33	BRCA2 and CDKN1A interacting protein
BCL2L1	0.00207	1.39	BCL2 like 1
BDKRB2	0.0437	1.14	bradykinin receptor B2
BDNF	5.04e-07	1.31	brain derived neurotrophic factor
BEND5	4.23e-17	1.1	BEN domain containing 5
BEX4	2.94e-12	1.37	brain expressed X-linked 4
BEX5	3.46e-12	1.46	brain expressed X-linked 5
BHLHE22	3.81e-07	1.27	basic helix-loop-helix family member e22
BLVRA	1.92e-09	1.06	biliverdin reductase A
BLVRB	1.23e-11	1.37	biliverdin reductase B
BNIP1	8.48e-05	1.28	BCL2 interacting protein 1
BNIP3	0.0152	1.16	BCL2 interacting protein 3
BOLA3-DT	0.0378	1.29	BOLA3 divergent transcript
BPNT2	9.04e-08	1.12	3'(2'), 5'-bisphosphate nucleotidase 2
BRD9	4.32e-11	1	bromodomain containing 9
BRIP1	0.0278	1.53	BRCA1 interacting helicase 1
BRWD1	3.84e-14	1.53	bromodomain and WD repeat domain containing 1
BSN	2.14e-08	1.02	bassoon presynaptic cytomatrix protein
BTC	0.00621	1.67	betacellulin
BTN2A1	5.19e-05	0.01	butyrophilin subfamily 2 member A1
BTNL9	0.0244	1.21	butyrophilin like 9
C10orf71	0.0142	1.37	chromosome 10 open reading frame 71
C11orf1	9.93e-11	1.28	chromosome 11 open reading frame 1
C11orf80	3.03e-05	1.08	chromosome 11 open reading frame 80
C11orf97	3.48e-07	1.21	chromosome 11 open reading frame 97
C12orf29	0.000617	1.16	chromosome 12 open reading frame 29
C14orf119	2.31e-10	1.26	chromosome 14 open reading frame 119
C14orf28	6.34e-05	1.03	chromosome 14 open reading frame 28
C1orf216	1.3e-09	1.06	chromosome 1 open reading frame 216
C1QBP	4.16e-05	1.09	complement C1q binding protein
C1QTNF3-AMACR	8.36e-08	1.06	C1QTNF3-AMACR readthrough (NMD candidate)
C1QTNF4	6.9e-13	2.25	C1q and TNF related 4
C22orf42	0.0376	1.16	chromosome 22 open reading frame 42
C2orf80	2.65e-12	1.25	chromosome 2 open reading frame 80
C3orf14	5.53e-11	1.01	chromosome 3 open reading frame 14
C4orf47	0.0438	1.1	chromosome 4 open reading frame 47
C6orf58	0.0222	1.17	chromosome 6 open reading frame 58
C7orf25	5.04e-08	1.31	chromosome 7 open reading frame 25
C8orf88	1.46e-07	1.25	chromosome 8 open reading frame 88
C9orf72	2.59e-10	1.46	C9orf72-SMCR8 complex subunit
CA10	2.09e-11	1.35	carbonic anhydrase 10
CA12	0.0191	1.11	carbonic anhydrase 12
CABCOCO1	0.0149	1.36	ciliary associated calcium binding coiled-coil 1
CACNA1E	5.97e-05	1	calcium voltage-gated channel subunit alpha1 E
CACNA2D3	0.000104	1.4	calcium voltage-gated channel auxiliary subunit alpha2delta 3
CACNG3	1.41e-09	1.09	calcium voltage-gated channel auxiliary subunit gamma 3
CACNG4	0.037	1.18	calcium voltage-gated channel auxiliary subunit gamma 4
CACTIN	0.045	1.26	cactin, spliceosome C complex subunit
CADM2	0.00667	1.07	cell adhesion molecule 2
CADPS	2.23e-15	2.18	calcium dependent secretion activator
CALB1	3.81e-07	1.29	calbindin 1
CALCB	0.0108	1.7	calcitonin related polypeptide beta
CALM1	9.12e-17	2.02	calmodulin 1
CALM3	2.67e-10	1.17	calmodulin 3
CALY	1.81e-14	1.85	calcyon neuron specific vesicular protein
CAMK1G	2.96e-12	2.1	calcium/calmodulin dependent protein kinase IG
CAMK2B	7.1e-07	1.12	calcium/calmodulin dependent protein kinase II beta
CAMK4	0.00194	1.01	calcium/calmodulin dependent protein kinase IV
CAMSAP1	0.0155	1.59	calmodulin regulated spectrin associated protein 1
CAMTA1	9.69e-07	0.02	calmodulin binding transcription activator 1
CAND2	0.0223	1.5	cullin associated and neddylation dissociated 2 (putative)
CAPN14	0.00378	1.77	calpain 14
CAPN9	0.0308	1.48	calpain 9
CAPNS1	5.19e-11	1.39	calpain small subunit 1
CAPRIN1	0.00478	1.09	cell cycle associated protein 1
CAPRIN2	4.36e-10	1.06	caprin family member 2
CARD16	0.0226	1.22	caspase recruitment domain family member 16
CARD19	0.0326	1.28	caspase recruitment domain family member 19
CARTPT	8.17e-06	1.24	CART prepropeptide
CASD1	7.96e-10	1.27	CAS1 domain containing 1
CBL	0.0201	1.49	Cbl proto-oncogene
CCAR2	0.0466	1.13	cell cycle and apoptosis regulator 2
CCDC113	3.44e-11	1	coiled-coil domain containing 113
CCDC177	0.00959	1.59	coiled-coil domain containing 177
CCDC30	0.00804	1.81	coiled-coil domain containing 30
CCDC65	0.0312	1.2	coiled-coil domain containing 65
CCDC69	0.00424	1.58	coiled-coil domain containing 69
CCDC89	0.032	1.45	coiled-coil domain containing 89
CCK	1.12e-11	1.73	cholecystokinin
CCKBR	1.9e-11	1.21	cholecystokinin B receptor
CCNA1	6.49e-10	1.28	cyclin A1
CCNDBP1	8.99e-10	1.08	cyclin D1 binding protein 1
CCNE1	0.0349	1.13	cyclin E1
CCNG2	0.00109	1.11	cyclin G2
CCR9	0.0337	1.5	C-C motif chemokine receptor 9
CCT2	1.19e-11	1.19	chaperonin containing TCP1 subunit 2
CCT4	1.78e-11	1.29	chaperonin containing TCP1 subunit 4
CCT5	2.14e-10	1.6	chaperonin containing TCP1 subunit 5
CCT7	4.31e-10	1.34	chaperonin containing TCP1 subunit 7
CD180	0.0362	1.07	CD180 molecule
CD19	0.0286	1.13	CD19 molecule
CD200	1.88e-10	1.45	CD200 molecule
CD2BP2	6.73e-15	1.77	CD2 cytoplasmic tail binding protein 2
CD300LF	0.0435	1.31	CD300 molecule like family member f
CD300LG	0.0155	1.55	CD300 molecule like family member g
CD36	0.02	1.62	CD36 molecule
CD81-AS1	0.0389	1.26	CD81 antisense RNA 1
CD96	0.019	1.43	CD96 molecule
CDC20B	0.0053	1.66	cell division cycle 20B
CDC27	1.66e-05	1	cell division cycle 27
CDC37	6.85e-15	1.91	cell division cycle 37, HSP90 cochaperone
CDC40	3.91e-13	1.16	cell division cycle 40
CDC42	1.17e-10	1.5	cell division cycle 42
CDC42BPG	0.0351	1.15	CDC42 binding protein kinase gamma
CDH12	1.88e-06	1.1	cadherin 12
CDH18	2.83e-09	1.09	cadherin 18
CDH8	0.000724	1.1	cadherin 8
CDH9	0.0219	1.1	cadherin 9
CDK5	6.67e-10	1.38	cyclin dependent kinase 5
CDK7	1.85e-12	1.77	cyclin dependent kinase 7
CDK8	0.028	1	cyclin dependent kinase 8
CDKL1	7.06e-09	1.32	cyclin dependent kinase like 1
CDKN2AIPNL	0.0035	1.65	CDKN2A interacting protein N-terminal like
CDKN3	3.54e-05	1.11	cyclin dependent kinase inhibitor 3
CDS1	9.95e-12	1.04	CDP-diacylglycerol synthase 1
CDX2	0.0292	1.1	caudal type homeobox 2
CEACAM1	0.0125	1.42	CEA cell adhesion molecule 1
CEBPZOS	0.000143	1.01	CEBPZ opposite strand
CELF1	5.43e-09	1.34	CUGBP Elav-like family member 1
CEP19	0.0452	1.36	centrosomal protein 19
CEP41	2.04e-09	1.02	centrosomal protein 41
CEP43	0.0177	1.56	centrosomal protein 43
CEP76	0.0313	1.14	centrosomal protein 76
CERNA1	3.8e-07	1.35	competing endogenous lncRNA 1 for miR-4707-5p and miR-4767
CERS6	0.0029	1.07	ceramide synthase 6
CFAP69	4.76e-10	1.33	cilia and flagella associated protein 69
CFL1	9.1e-05	1.11	cofilin 1
CFP	0.00916	1.15	complement factor properdin
CFTR	0.0391	1.25	CF transmembrane conductance regulator
CHAF1B	2.42e-07	1.13	chromatin assembly factor 1 subunit B
CHCHD2	3.16e-12	1.11	coiled-coil-helix-coiled-coil-helix domain containing 2
CHCHD6	6.03e-13	1.41	coiled-coil-helix-coiled-coil-helix domain containing 6
CHGB	8.17e-15	2.03	chromogranin B
CHP1	3.82e-11	1.09	calcineurin like EF-hand protein 1
CHRM1	6e-15	1.72	cholinergic receptor muscarinic 1
CHRM3	1.51e-06	1.18	cholinergic receptor muscarinic 3
CHRNA3	0.0143	1.1	cholinergic receptor nicotinic alpha 3 subunit
CHURC1	0.000141	1.27	churchill domain containing 1
CIRBP	3.93e-10	1.24	cold inducible RNA binding protein
CITED1	2.79e-08	1.02	Cbp/p300 interacting transactivator with Glu/Asp rich carboxy-terminal domain 1
CITED2	0.00441	1.25	Cbp/p300 interacting transactivator with Glu/Asp rich carboxy-terminal domain 2
CKAP5	5.77e-09	1.27	cytoskeleton associated protein 5
CKLF	0.0219	1.32	chemokine like factor
CKMT1A	2e-17	1.52	creatine kinase, mitochondrial 1A
CLBA1	8.53e-08	1.12	clathrin binding box of aftiphilin containing 1
CLCN4	3.63e-05	0.01	chloride voltage-gated channel 4
CLDN18	0.0292	1.79	claudin 18
CLEC2L	9.23e-11	1.25	C-type lectin domain family 2 member L
CLEC4G	0.0253	1.35	C-type lectin domain family 4 member G
CLIP3	6.07e-08	1.04	CAP-Gly domain containing linker protein 3
CLN6	0.0105	1.49	CLN6 transmembrane ER protein
CLN8	0.0262	1.01	CLN8 transmembrane ER and ERGIC protein
CLPP	3.76e-11	1.4	caseinolytic mitochondrial matrix peptidase proteolytic subunit
CLPTM1L	3.33e-08	1.15	CLPTM1 like
CLTB	6.43e-10	1.04	clathrin light chain B
CMAS	6.43e-10	1.27	cytidine monophosphate N-acetylneuraminic acid synthetase
CMC1	0.0201	1.71	C-X9-C motif containing 1
CMSS1	6.84e-16	1.09	cms1 ribosomal small subunit homolog
CMTM1	1.58e-06	1.06	CKLF like MARVEL transmembrane domain containing 1
CMTM3	0.0408	1.02	CKLF like MARVEL transmembrane domain containing 3
CNGA1	0.0385	1.03	cyclic nucleotide gated channel subunit alpha 1
CNKSR2	4.7e-05	1.2	connector enhancer of kinase suppressor of Ras 2
CNOT10	3.13e-13	1.47	CCR4-NOT transcription complex subunit 10
CNTD1	0.0344	1.15	cyclin N-terminal domain containing 1
CNTN5	0.0112	1.03	contactin 5
COA1	1.78e-13	1.27	cytochrome c oxidase assembly factor 1
COA5	0.0214	1.13	cytochrome c oxidase assembly factor 5
COA6	0.0313	1.14	cytochrome c oxidase assembly factor 6
COCH	0.0359	1.35	cochlin
COG1	9.38e-11	1.14	component of oligomeric golgi complex 1
COG7	5.7e-07	1.11	component of oligomeric golgi complex 7
COL11A1	0.0473	1.56	collagen type XI alpha 1 chain
COL5A2	0.000149	1.99	collagen type V alpha 2 chain
COL6A1	0.0378	1.31	collagen type VI alpha 1 chain
COMMD1	1.19e-10	1.01	copper metabolism domain containing 1
COMMD4	5.26e-10	1.28	COMM domain containing 4
COMMD8	0.0356	1.07	COMM domain containing 8
COMMD9	3.38e-11	1.11	COMM domain containing 9
COPE	1.97e-05	1.21	COPI coat complex subunit epsilon
COPG2IT1	7.1e-19	1.69	COPG2 imprinted transcript 1
COPS3	3.97e-15	1.37	COP9 signalosome subunit 3
COPS4	1.47e-15	1.17	COP9 signalosome subunit 4
COPS5	1.01e-13	1.27	COP9 signalosome subunit 5
COPS8	1.14e-05	1.18	COP9 signalosome subunit 8
COQ3	3.3e-07	1.02	coenzyme Q3, methyltransferase
CORO1A	2.25e-07	1.26	coronin 1A
COX11	2.5e-07	1.07	cytochrome c oxidase copper chaperone COX11
COX5B	8.1e-17	1.2	cytochrome c oxidase subunit 5B
COX7B	1.34e-11	1.16	cytochrome c oxidase subunit 7B
CPNE6	5.88e-07	1.03	copine 6
CPT2	0.0444	1.18	carnitine palmitoyltransferase 2
CREB3L2	0.0367	1.23	cAMP responsive element binding protein 3 like 2
CRELD2	0.0267	1.28	cysteine rich with EGF like domains 2
CRH	0.000266	1.35	corticotropin releasing hormone
CRIPT	0.00773	1.15	CXXC repeat containing interactor of PDZ3 domain
CRMP1	6.18e-15	1.34	collapsin response mediator protein 1
CRYBA2	1.92e-05	1.07	crystallin beta A2
CRYBB2P1	0.0479	1.32	crystallin beta B2 pseudogene 1
CRYM	4.43e-17	1.43	crystallin mu
CSE1L	2.79e-12	1.13	chromosome segregation 1 like
CSNK1G3	0.013	0.29	casein kinase 1 gamma 3
CSNK2A1	1.15e-06	1.06	casein kinase 2 alpha 1
CSNK2B	1.07e-12	1.16	casein kinase 2 beta
CSRNP2	5.57e-12	1.04	cysteine and serine rich nuclear protein 2
CSTF1	2.38e-06	1.16	cleavage stimulation factor subunit 1
CUL1	2.7e-12	1.32	cullin 1
CUL3	1.59e-11	1.11	cullin 3
CYC1	1.56e-07	1.15	cytochrome c1
CYFIP2	3.51e-12	1.47	cytoplasmic FMR1 interacting protein 2
CYP27B1	0.0239	1.4	cytochrome P450 family 27 subfamily B member 1
CYP2C18	0.0429	1.43	cytochrome P450 family 2 subfamily C member 18
CYP3A5	0.0242	1.25	cytochrome P450 family 3 subfamily A member 5
CYP3A7-CYP3A51P	0.0406	1.21	CYP3A7-CYP3A51P readthrough
CYP7A1	0.0375	1.4	cytochrome P450 family 7 subfamily A member 1
CYTH2	0.0143	1.15	cytohesin 2
CZIB	6.82e-15	1.08	CXXC motif containing zinc binding protein
DACH2	6.24e-06	1.02	dachshund family transcription factor 2
DAGLB	1.18e-05	1	diacylglycerol lipase beta
DAPP1	0.0422	1.35	dual adaptor of phosphotyrosine and 3-phosphoinositides 1
DCAF6	3.77e-08	1.07	DDB1 and CUL4 associated factor 6
DCLK1	1.17e-09	1.26	doublecortin like kinase 1
DCTN4	0.02	1.02	dynactin subunit 4
DDA1	0.0357	1.28	DET1 and DDB1 associated 1
DDB1	0.00493	1.55	damage specific DNA binding protein 1
DDTL	2.05e-09	1.16	D-dopachrome tautomerase like
DDX1	4.95e-09	1.12	DEAD-box helicase 1
DDX10	1.71e-16	1.07	DEAD-box helicase 10
DDX25	1.19e-10	1.05	DEAD-box helicase 25
DDX28	8.77e-07	1.31	DEAD-box helicase 28
DDX3Y	0.0363	1.57	DEAD-box helicase 3 Y-linked
DDX41	5.92e-11	1.03	DEAD-box helicase 41
DDX50	6.38e-10	1.22	DExD-box helicase 50
DDX6	2.52e-08	1.28	DEAD-box helicase 6
DEFA6	0.00528	1.77	defensin alpha 6
DENND5B	0.0116	0.21	DENN domain containing 5B
DGKB	2.79e-07	1.03	diacylglycerol kinase beta
DGKH	0.0141	1.15	diacylglycerol kinase eta
DGUOK	1.09e-12	1.9	deoxyguanosine kinase
DHCR24	1.58e-14	1.57	24-dehydrocholesterol reductase
DHPS	1.53e-08	1.16	deoxyhypusine synthase
DHRS7B	2.79e-14	2.08	dehydrogenase/reductase 7B
DHX15	5.33e-08	1.14	DEAH-box helicase 15
DHX30	7.21e-10	1.23	DExH-box helicase 30
DHX35	3.06e-06	1.07	DEAH-box helicase 35
DHX36	5.4e-09	1.13	DEAH-box helicase 36
DIAPH2-AS1	0.0183	1.65	DIAPH2 antisense RNA 1
DIO2	0.0166	1.09	iodothyronine deiodinase 2
DIRAS1	0.00202	1.66	DIRAS family GTPase 1
DKK4	0.0467	1.21	dickkopf WNT signaling pathway inhibitor 4
DLD	1.36e-08	1.17	dihydrolipoamide dehydrogenase
DLG3	1.73e-10	1.11	discs large MAGUK scaffold protein 3
DLGAP1	5.82e-09	1.28	DLG associated protein 1
DMAC1	6.21e-19	1.11	distal membrane arm assembly component 1
DMAC2	1.26e-06	1.03	distal membrane arm assembly component 2
DMAC2L	3.63e-06	1.08	distal membrane arm assembly component 2 like
DMAP1	9.89e-09	1.49	DNA methyltransferase 1 associated protein 1
DMXL2	4.23e-07	1.04	Dmx like 2
DNAH14	0.0404	1.22	dynein axonemal heavy chain 14
DNAH6	6.67e-06	1.52	dynein axonemal heavy chain 6
DNAH9	5.7e-09	1.23	dynein axonemal heavy chain 9
DNAJA4	2.55e-08	1.14	DnaJ heat shock protein family (Hsp40) member A4
DNAJB1	0.00887	1.21	DnaJ heat shock protein family (Hsp40) member B1
DNAJB4	0.00361	1.04	DnaJ heat shock protein family (Hsp40) member B4
DNAJC10	1.24e-05	1.26	DnaJ heat shock protein family (Hsp40) member C10
DNAJC12	4.61e-07	1.22	DnaJ heat shock protein family (Hsp40) member C12
DNAJC24	0.0371	1.17	DnaJ heat shock protein family (Hsp40) member C24
DNAJC30	0.018	1.67	DnaJ heat shock protein family (Hsp40) member C30
DNAJC5	1.02e-07	1.06	DnaJ heat shock protein family (Hsp40) member C5
DNAJC6	1.66e-09	1.11	DnaJ heat shock protein family (Hsp40) member C6
DNM1	3.23e-10	1.12	dynamin 1
DNPEP	0.0421	1.47	aspartyl aminopeptidase
DNPH1	5.31e-06	1.29	2'-deoxynucleoside 5'-phosphate N-hydrolase 1
DNTTIP1	1.02e-09	1.36	deoxynucleotidyltransferase terminal interacting protein 1
DOCK3	1.02e-07	1.12	dedicator of cytokinesis 3
DOK5	0.0155	1.32	docking protein 5
DOK6	0.0397	1.03	docking protein 6
DPCD	4.25e-08	1.33	deleted in primary ciliary dyskinesia homolog (mouse)
DPP6	7.37e-15	1.22	dipeptidyl peptidase like 6
DPY30	1.22e-10	1.05	dpy-30 histone methyltransferase complex regulatory subunit
DR1	0.0395	1.4	down-regulator of transcription 1
DRD2	0.00298	1.37	dopamine receptor D2
DRP2	1.12e-06	1.03	dystrophin related protein 2
DSC2	0.0191	1.56	desmocollin 2
DSEL	0.0305	1.01	dermatan sulfate epimerase like
DTNB	7.59e-07	1.07	dystrobrevin beta
DTNBP1	6e-05	1.09	dystrobrevin binding protein 1
DUOX2	0.0275	1.49	dual oxidase 2
DUSP4	6.79e-05	1.48	dual specificity phosphatase 4
DUSP6	0.000163	1.03	dual specificity phosphatase 6
DYDC2	0.000121	1.07	DPY30 domain containing 2
DYNC1H1	3.68e-14	1.15	dynein cytoplasmic 1 heavy chain 1
DYNC1I1	4.08e-15	1.71	dynein cytoplasmic 1 intermediate chain 1
DYNC2LI1	4.99e-09	1.43	dynein cytoplasmic 2 light intermediate chain 1
DYNLL1	4.28e-08	1.04	dynein light chain LC8-type 1
DYNLRB2	0.0378	1.33	dynein light chain roadblock-type 2
DYRK2	0.0151	1.03	dual specificity tyrosine phosphorylation regulated kinase 2
DYRK4	7.71e-12	1.11	dual specificity tyrosine phosphorylation regulated kinase 4
DZIP3	1.88e-10	1.75	DAZ interacting zinc finger protein 3
EBP	1.36e-09	1.49	EBP cholestenol delta-isomerase
ECHDC1	2.01e-08	1.06	ethylmalonyl-CoA decarboxylase 1
EDF1	8.34e-12	1.21	endothelial differentiation related factor 1
EEF1A2	9.93e-14	1.53	eukaryotic translation elongation factor 1 alpha 2
EEF1E1	1.64e-13	1.24	eukaryotic translation elongation factor 1 epsilon 1
EFCAB7	1.64e-05	1.03	EF-hand calcium binding domain 7
EFNA2	0.0322	1.18	ephrin A2
EFNB3	1.19e-08	1.1	ephrin B3
EGFL6	0.0389	1.52	EGF like domain multiple 6
EGR1	3.01e-17	1.58	early growth response 1
EGR4	0.0288	1.05	early growth response 4
EID1	5.68e-09	1.32	EP300 interacting inhibitor of differentiation 1
EID2	0.0413	1.08	EP300 interacting inhibitor of differentiation 2
EIF1AY	0.00953	2.32	eukaryotic translation initiation factor 1A Y-linked
EIF1B-AS1	0.0305	1.19	EIF1B antisense RNA 1
EIF2B3	1.12e-16	1.38	eukaryotic translation initiation factor 2B subunit gamma
EIF2S3	0.0453	1.35	eukaryotic translation initiation factor 2 subunit gamma
EIF3B	7.59e-06	0.04	eukaryotic translation initiation factor 3 subunit B
EIF3CL	4.11e-13	1.3	eukaryotic translation initiation factor 3 subunit C like
EIF3D	5.87e-12	1.13	eukaryotic translation initiation factor 3 subunit D
EIF3G	1.23e-09	1.24	eukaryotic translation initiation factor 3 subunit G
EIF3H	1.75e-09	1.36	eukaryotic translation initiation factor 3 subunit H
EIF3K	1.41e-12	1.16	eukaryotic translation initiation factor 3 subunit K
EIF3M	6.18e-08	1.02	eukaryotic translation initiation factor 3 subunit M
EIF5	7.24e-10	1.43	eukaryotic translation initiation factor 5
EIF5A	7.82e-06	1.14	eukaryotic translation initiation factor 5A
EIF5A2	2.09e-07	1.03	eukaryotic translation initiation factor 5A2
ELAPOR1	1.94e-07	1.07	endosome-lysosome associated apoptosis and autophagy regulator 1
ELMO1	1.09e-09	1.18	engulfment and cell motility 1
ELP3	0.0397	1.05	elongator acetyltransferase complex subunit 3
ELP5	0.0279	1.07	elongator acetyltransferase complex subunit 5
EMC1	7.91e-08	1.33	ER membrane protein complex subunit 1
EMC3	1.62e-09	0.06	ER membrane protein complex subunit 3
EMC4	2.22e-15	1.37	ER membrane protein complex subunit 4
EMC8	0.0193	1.22	ER membrane protein complex subunit 8
EMC9	9.57e-11	1.42	ER membrane protein complex subunit 9
EML6	1.68e-11	1.07	EMAP like 6
ENAH	0.0405	1.18	ENAH actin regulator
ENC1	8.25e-09	1.44	ectodermal-neural cortex 1
ENDOG	6.93e-07	1.09	endonuclease G
ENO1	0.00895	0.13	enolase 1
ENO2	1.85e-09	1.22	enolase 2
ENOSF1	2.94e-06	1.09	enolase superfamily member 1
ENPP5	0.0121	1.82	ectonucleotide pyrophosphatase/phosphodiesterase family member 5
ENTPD3	2.24e-08	1.01	ectonucleoside triphosphate diphosphohydrolase 3
EOLA1	4.81e-08	1.01	endothelium and lymphocyte associated ASCH domain 1
EOLA2	5.69e-11	1.02	endothelium and lymphocyte associated ASCH domain 2
EPB41L3	1.01e-12	1.75	erythrocyte membrane protein band 4.1 like 3
EPB41L4B	3.25e-05	1.17	erythrocyte membrane protein band 4.1 like 4B
EPDR1	1.13e-10	1.42	ependymin related 1
EPHA3	1.16e-05	1.07	EPH receptor A3
EPHA4	5.95e-08	1.03	EPH receptor A4
EPHA5	3.27e-07	1	EPH receptor A5
EPM2AIP1	1.25e-15	1.05	EPM2A interacting protein 1
ERC2	2.99e-08	1.2	ELKS/RAB6-interacting/CAST family member 2
ERCC1	9.27e-11	1.52	ERCC excision repair 1, endonuclease non-catalytic subunit
ERCC6L2-AS1	0.0268	1.45	ERCC6L2 antisense RNA 1
ERICH3	1.19e-10	1.52	glutamate rich 3
ERLEC1	1.84e-16	1.25	endoplasmic reticulum lectin 1
ESYT2	0.0223	1.89	extended synaptotagmin 2
ETNK1	0.046	1.52	ethanolamine kinase 1
EVC2	0.0371	1.54	EvC ciliary complex subunit 2
EXOC2	0.000477	1.05	exocyst complex component 2
EXOC5	0.00332	1.28	exocyst complex component 5
EXOC8	1.72e-10	1.04	exocyst complex component 8
EXOG	3.07e-09	1.27	exo/endonuclease G
EXOSC4	1.09e-07	1.28	exosome component 4
EXOSC5	1.67e-07	1.2	exosome component 5
EXTL2	7.13e-12	1.11	exostosin like glycosyltransferase 2
FABP3	8.51e-12	1.56	fatty acid binding protein 3
FADS3	3.13e-09	1.27	fatty acid desaturase 3
FAHD2A	2.45e-08	1.09	fumarylacetoacetate hydrolase domain containing 2A
FAM110B	0.00229	1.36	family with sequence similarity 110 member B
FAM13A	0.0281	1.37	family with sequence similarity 13 member A
FAM149A	2.59e-08	1.2	family with sequence similarity 149 member A
FAM149B1	5.25e-09	1.21	family with sequence similarity 149 member B1
FAM162A	1.33e-14	1.3	family with sequence similarity 162 member A
FAM166B	0.0361	1.11	family with sequence similarity 166 member B
FAM187A	0.0263	1.21	family with sequence similarity 187 member A
FAM201A	5.98e-09	1.29	family with sequence similarity 201 member A
FAM217A	0.00305	2.03	family with sequence similarity 217 member A
FAM230C	0.0198	1.83	family with sequence similarity 230 member C
FAM86B3P	7.53e-05	1.43	family with sequence similarity 86 member B3, pseudogene
FAM87B	0.0171	1.67	family with sequence similarity 87 member B
FAM99B	0.0256	1.29	family with sequence similarity 99 member B
FANCM	0.0378	1.29	FA complementation group M
FAR2	2.04e-11	1.47	fatty acyl-CoA reductase 2
FARSA	5.4e-11	1.75	phenylalanyl-tRNA synthetase subunit alpha
FARSB	0.0226	1.28	phenylalanyl-tRNA synthetase subunit beta
FAXC	1.32e-06	1.03	failed axon connections homolog, metaxin like GST domain containing
FBXL21P	0.0359	1.87	F-box and leucine rich repeat protein 21, pseudogene
FBXO3	0.0347	1.21	F-box protein 3
FBXW7	2.82e-07	1.1	F-box and WD repeat domain containing 7
FER1L4	0.031	1.14	fer-1 like family member 4 (pseudogene)
FES	0.0492	1.37	FES proto-oncogene, tyrosine kinase
FGD6	0.0195	1.41	FYVE, RhoGEF and PH domain containing 6
FGF12	9.27e-11	1.26	fibroblast growth factor 12
FGF13	1.16e-08	1.33	fibroblast growth factor 13
FGF14	3.71e-07	1.2	fibroblast growth factor 14
FGF6	0.000804	1.47	fibroblast growth factor 6
FGFR2	1.4e-06	0.06	fibroblast growth factor receptor 2
FH	2.43e-12	1.14	fumarate hydratase
FHIP2B	0.0276	1.05	FHF complex subunit HOOK interacting protein 2B
FHL2	1.77e-14	1.31	four and a half LIM domains 2
FHOD3	3.51e-07	1.2	formin homology 2 domain containing 3
FIBP	1.61e-13	1.27	FGF1 intracellular binding protein
FIG4	5.06e-16	1.37	FIG4 phosphoinositide 5-phosphatase
FILIP1L	0.0369	1.13	filamin A interacting protein 1 like
FKBP1B	2.75e-12	1.22	FKBP prolyl isomerase 1B
FKBP3	0.0145	1.84	FKBP prolyl isomerase 3
FKBP5	0.00271	1.27	FKBP prolyl isomerase 5
FMC1-LUC7L2	9.35e-06	1.25	FMC1-LUC7L2 readthrough
FOSB	0.00966	1.51	FosB proto-oncogene, AP-1 transcription factor subunit
FPGT-TNNI3K	1.86e-09	1.46	FPGT-TNNI3K readthrough
FRMD8	0.0244	1.32	FERM domain containing 8
FRMPD4	3.67e-08	1.02	FERM and PDZ domain containing 4
FSD1	6.61e-08	1.09	fibronectin type III and SPRY domain containing 1
FUCA1	8.73e-14	1.21	alpha-L-fucosidase 1
FUNDC1	0.0335	1.37	FUN14 domain containing 1
FUT6	0.00867	1.36	fucosyltransferase 6
FXYD6	6.08e-06	1.06	FXYD domain containing ion transport regulator 6
FYB2	0.0114	1.14	FYN binding protein 2
FZD7	0.0468	1.1	frizzled class receptor 7
GAB3	0.0167	1.2	GRB2 associated binding protein 3
GABARAPL1	1.42e-10	1.16	GABA type A receptor associated protein like 1
GABBR1	1.21e-14	1.03	gamma-aminobutyric acid type B receptor subunit 1
GABBR2	4.13e-11	1.35	gamma-aminobutyric acid type B receptor subunit 2
GABRA1	5.87e-09	1.55	gamma-aminobutyric acid type A receptor subunit alpha1
GABRA2	0.0171	1.45	gamma-aminobutyric acid type A receptor subunit alpha2
GABRA4	3.01e-10	1.27	gamma-aminobutyric acid type A receptor subunit alpha4
GABRA5	1.29e-08	1.8	gamma-aminobutyric acid type A receptor subunit alpha5
GABRB3	6.61e-08	1.08	gamma-aminobutyric acid type A receptor subunit beta3
GABRD	2.5e-07	1.86	gamma-aminobutyric acid type A receptor subunit delta
GABRG2	7.87e-12	1.37	gamma-aminobutyric acid type A receptor subunit gamma2
GAD1	8.41e-06	1.01	glutamate decarboxylase 1
GAD2	7.85e-05	1.16	glutamate decarboxylase 2
GADD45GIP1	3.93e-08	1.12	GADD45G interacting protein 1
GALNT12	2.4e-05	1.17	polypeptide N-acetylgalactosaminyltransferase 12
GALNT17	1.59e-09	1.04	polypeptide N-acetylgalactosaminyltransferase 17
GAP43	9.08e-06	1.21	growth associated protein 43
GAPDH	6.5e-10	1.22	glyceraldehyde-3-phosphate dehydrogenase
GARIN5A	3.51e-10	1.59	golgi associated RAB2 interactor 5A
GAS2L3	0.029	1.44	growth arrest specific 2 like 3
GATB	6.34e-10	1.42	glutamyl-tRNA amidotransferase subunit B
GBP4	0.0459	1.14	guanylate binding protein 4
GCLC	0.0346	1.09	glutamate-cysteine ligase catalytic subunit
GDA	1.88e-07	1.37	guanine deaminase
GDAP1	2.96e-06	1.1	ganglioside induced differentiation associated protein 1
GDE1	3.58e-08	1.12	glycerophosphodiester phosphodiesterase 1
GFM1	0.0172	1.09	G elongation factor mitochondrial 1
GFM2	0.00774	1.11	GTP dependent ribosome recycling factor mitochondrial 2
GFUS	3.13e-06	1.09	GDP-L-fucose synthase
GGTLC2	0.0249	1.26	gamma-glutamyltransferase light chain 2
GH1	0.00853	1.63	growth hormone 1
GHITM	1.46e-07	1.16	growth hormone inducible transmembrane protein
GIT2	0.000143	0.05	GIT ArfGAP 2
GJB3	0.0158	1.23	gap junction protein beta 3
GLB1L2	0.0437	1.01	galactosidase beta 1 like 2
GLE1	0.0378	1.18	GLE1 RNA export mediator
GLI2	0.0293	1.5	GLI family zinc finger 2
GLI3	0.00561	1.13	GLI family zinc finger 3
GLO1	1.3e-09	1.05	glyoxalase I
GLOD4	3.85e-12	1.05	glyoxalase domain containing 4
GLRB	1.5e-09	1.43	glycine receptor beta
GLRX	2.77e-09	1.31	glutaredoxin
GLS	9.64e-12	1.4	glutaminase
GLS2	9.33e-09	1.3	glutaminase 2
GLUL	1.26e-05	0.42	glutamate-ammonia ligase
GMDS	2.79e-07	1.32	GDP-mannose 4,6-dehydratase
GNA14	0.00991	1.1	G protein subunit alpha 14
GNAS	5.91e-12	1.41	GNAS complex locus
GNB5	1.22e-11	1.76	G protein subunit beta 5
GNG2	5.43e-07	1.19	G protein subunit gamma 2
GNG3	5.14e-12	1.43	G protein subunit gamma 3
GOLT1A	2.43e-05	1.22	golgi transport 1A
GOSR2	6.34e-09	1.09	golgi SNAP receptor complex member 2
GOT1	1.07e-16	1.87	glutamic-oxaloacetic transaminase 1
GOT2	1.89e-14	1.35	glutamic-oxaloacetic transaminase 2
GP2	0.0296	1.3	glycoprotein 2
GPAT4	0.0442	1.2	glycerol-3-phosphate acyltransferase 4
GPATCH2	6.76e-12	1.39	G-patch domain containing 2
GPC3	0.0251	1.77	glypican 3
GPHN	2.14e-12	1.27	gephyrin
GPI	2.7e-16	1.58	glucose-6-phosphate isomerase
GPR158	3.66e-10	1.33	G protein-coupled receptor 158
GPR22	3.63e-05	1.22	G protein-coupled receptor 22
GPR39	0.0404	1.22	G protein-coupled receptor 39
GPR55	0.0316	1.05	G protein-coupled receptor 55
GPRASP1	1.01e-10	1.31	G protein-coupled receptor associated sorting protein 1
GRAMD4	0.0153	1.36	GRAM domain containing 4
GRIA1	7.33e-09	1.22	glutamate ionotropic receptor AMPA type subunit 1
GRIA2	0.0154	1.04	glutamate ionotropic receptor AMPA type subunit 2
GRIA4	0.00032	1.13	glutamate ionotropic receptor AMPA type subunit 4
GRIK1	0.00641	1.64	glutamate ionotropic receptor kainate type subunit 1
GRIK2	0.029	1.58	glutamate ionotropic receptor kainate type subunit 2
GRIN1	3.14e-09	1.52	glutamate ionotropic receptor NMDA type subunit 1
GRIN2A	6.01e-08	1.19	glutamate ionotropic receptor NMDA type subunit 2A
GRIP1	0.0233	1.2	glutamate receptor interacting protein 1
GRIPAP1	0.0277	1.02	GRIP1 associated protein 1
GRK3	0.000887	1.34	G protein-coupled receptor kinase 3
GRPEL1	9.14e-13	1.36	GrpE like 1, mitochondrial
GSDMD	0.00731	1.28	gasdermin D
GSKIP	0.00834	1.07	GSK3B interacting protein
GSS	1.95e-12	1.01	glutathione synthetase
GSTT1	0.0443	2.5	glutathione S-transferase theta 1
GTF2B	3.44e-11	1.13	general transcription factor IIB
GTF2H2C	3.5e-05	1.01	GTF2H2 family member C
GTF3C1	3.24e-07	1.03	general transcription factor IIIC subunit 1
GTSE1	0.0239	1.49	G2 and S-phase expressed 1
GUCA2B	0.0341	1.12	guanylate cyclase activator 2B
GUCY1B1	3.04e-08	1.26	guanylate cyclase 1 soluble subunit beta 1
GULP1	0.0444	1.33	GULP PTB domain containing engulfment adaptor 1
GYG1	4.8e-06	1.17	glycogenin 1
GYPA	0.000244	1.11	glycophorin A (MNS blood group)
H4C4	0.00224	1.84	H4 clustered histone 4
HACD3	0.00242	1.19	3-hydroxyacyl-CoA dehydratase 3
HACL1	7.98e-11	1.16	2-hydroxyacyl-CoA lyase 1
HAGH	6.5e-11	1.03	hydroxyacylglutathione hydrolase
HBS1L	1.91e-07	0.01	HBS1 like translational GTPase
HDAC9	1.29e-06	1	histone deacetylase 9
HDLBP	0.0279	1.12	high density lipoprotein binding protein
HEATR1	0.000408	1.87	HEAT repeat containing 1
HECA	0.0364	1.23	hdc homolog, cell cycle regulator
HECW1	2.67e-07	1.1	HECT, C2 and WW domain containing E3 ubiquitin protein ligase 1
HECW2	0.0259	1.6	HECT, C2 and WW domain containing E3 ubiquitin protein ligase 2
HEMK1	0.00898	0	HemK methyltransferase family member 1
HEXA-AS1	0.00468	1.45	HEXA antisense RNA 1
HGD	0.0213	1.23	homogentisate 1,2-dioxygenase
HIKESHI	1.16e-08	1.19	heat shock protein nuclear import factor hikeshi
HINT1	1.29e-11	1.18	histidine triad nucleotide binding protein 1
HIVEP2	4.6e-12	1.65	HIVEP zinc finger 2
HLA-C	0.0289	1.11	major histocompatibility complex, class I, C
HLF	2.61e-08	1.02	HLF transcription factor, PAR bZIP family member
HMGCLL1	1.41e-07	1.41	3-hydroxymethyl-3-methylglutaryl-CoA lyase like 1
HMGCR	5.56e-09	1.29	3-hydroxy-3-methylglutaryl-CoA reductase
HMGCS1	2.58e-10	1.02	3-hydroxy-3-methylglutaryl-CoA synthase 1
HMOX2	1.96e-11	1.11	heme oxygenase 2
HNF4A	0.00951	1.31	hepatocyte nuclear factor 4 alpha
HNMT	0.0321	1.03	histamine N-methyltransferase
HNRNPA3	4.14e-09	1.01	heterogeneous nuclear ribonucleoprotein A3
HNRNPL	0.000105	1.04	heterogeneous nuclear ribonucleoprotein L
HNRNPUL2-BSCL2	1.63e-14	1.77	HNRNPUL2-BSCL2 readthrough (NMD candidate)
HOMER3	0.0327	1.11	homer scaffold protein 3
HOPX	5.08e-06	0.35	HOP homeobox
HOXB8	0.0468	1.55	homeobox B8
HOXC13	0.0197	1.38	homeobox C13
HPRT1	1.86e-10	1.52	hypoxanthine phosphoribosyltransferase 1
HS2ST1	0.0457	1.41	heparan sulfate 2-O-sulfotransferase 1
HS3ST1	0.0136	1.39	heparan sulfate-glucosamine 3-sulfotransferase 1
HS6ST2	0.0138	1.12	heparan sulfate 6-O-sulfotransferase 2
HS6ST3	4.24e-08	1.71	heparan sulfate 6-O-sulfotransferase 3
HSP90AB1	2.32e-08	1.44	heat shock protein 90 alpha family class B member 1
HSPA13	0.0351	1.01	heat shock protein family A (Hsp70) member 13
HSPA1B	2.2e-05	0.18	heat shock protein family A (Hsp70) member 1B
HSPA1L	0.0366	1.1	heat shock protein family A (Hsp70) member 1 like
HSPA4L	0.0112	1.52	heat shock protein family A (Hsp70) member 4 like
HSPB3	5.21e-09	1.57	heat shock protein family B (small) member 3
HSPH1	0.0103	1.06	heat shock protein family H (Hsp110) member 1
HTR1B	0.0309	1.14	5-hydroxytryptamine receptor 1B
HTR2A	5.85e-06	1.06	5-hydroxytryptamine receptor 2A
HTR2C	0.00644	0.29	5-hydroxytryptamine receptor 2C
HUNK	3.18e-10	1.21	hormonally up-regulated Neu-associated kinase
HUS1	0.0264	1.49	HUS1 checkpoint clamp component
HYLS1	6.21e-10	1.01	HYLS1 centriolar and ciliogenesis associated
IAH1	1.57e-07	1.12	isoamyl acetate hydrolyzing esterase 1 (putative)
IARS1	9.38e-13	1.12	isoleucyl-tRNA synthetase 1
ICA1	1.76e-10	1.29	islet cell autoantigen 1
IDH3A	1.67e-07	1.09	isocitrate dehydrogenase (NAD(+)) 3 catalytic subunit alpha
IDH3B	4.68e-09	1.38	isocitrate dehydrogenase (NAD(+)) 3 non-catalytic subunit beta
IDH3G	4.17e-16	1.46	isocitrate dehydrogenase (NAD(+)) 3 non-catalytic subunit gamma
IDNK	2.92e-07	1.07	IDNK gluconokinase
IFFO2	0.0034	1.44	intermediate filament family orphan 2
IFI44	0.0369	1.27	interferon induced protein 44
IFIH1	0.0173	1.77	interferon induced with helicase C domain 1
IFNG	0.0327	1.39	interferon gamma
IFT43	8.07e-09	1.01	intraflagellar transport 43
IGF1	6.12e-07	1.19	insulin like growth factor 1
IGFBPL1	1.5e-08	1.22	insulin like growth factor binding protein like 1
IGHM	0.0361	1.04	immunoglobulin heavy constant mu
IGLL1	0.0329	1.26	immunoglobulin lambda like polypeptide 1
IK	2.91e-09	1.01	IK cytokine
IKBIP	0.0202	1.03	IKBKB interacting protein
IL11RA	0.00764	1.28	interleukin 11 receptor subunit alpha
IL13RA2	2e-05	1.26	interleukin 13 receptor subunit alpha 2
IL1B	0.00661	1.61	interleukin 1 beta
IL1RAPL1	7.35e-06	1.12	interleukin 1 receptor accessory protein like 1
IL1RL1	5.33e-05	1.59	interleukin 1 receptor like 1
IL31RA	0.0262	1.44	interleukin 31 receptor A
IL5RA	0.00135	0.07	interleukin 5 receptor subunit alpha
IMMP1L	2.1e-05	1.18	inner mitochondrial membrane peptidase subunit 1
IMMT	1.19e-15	1.25	inner membrane mitochondrial protein
IMPDH2	4e-14	1.27	inosine monophosphate dehydrogenase 2
INA	3.38e-18	1.84	internexin neuronal intermediate filament protein alpha
INPP4A	5.27e-11	1.02	inositol polyphosphate-4-phosphatase type I A
INPP4B	0.000277	0.18	inositol polyphosphate-4-phosphatase type II B
INSM2	0.0207	1.52	INSM transcriptional repressor 2
IP6K1	0.0179	1.2	inositol hexakisphosphate kinase 1
IP6K2	2.38e-11	1.01	inositol hexakisphosphate kinase 2
IRAG2	5.55e-07	1.17	inositol 1,4,5-triphosphate receptor associated 2
ITFG1	1.82e-08	1.56	integrin alpha FG-GAP repeat containing 1
ITGB1	0.0394	1.27	integrin subunit beta 1
ITGB1BP1	5.9e-13	1.15	integrin subunit beta 1 binding protein 1
ITSN2	0.0318	0.05	intersectin 2
JAK1	5.25e-13	1.07	Janus kinase 1
JAZF1	1.93e-14	1.43	JAZF zinc finger 1
JAZF1-AS1	3.44e-07	1.71	JAZF1 antisense RNA 1
JPT1	2.56e-08	1.38	Jupiter microtubule associated homolog 1
KARS1	7.55e-13	1.02	lysyl-tRNA synthetase 1
KBTBD11	2.09e-12	1.08	kelch repeat and BTB domain containing 11
KBTBD7	0.00199	1.36	kelch repeat and BTB domain containing 7
KCNA1	3.1e-06	1.02	potassium voltage-gated channel subfamily A member 1
KCNAB2	5.46e-07	1.07	potassium voltage-gated channel subfamily A regulatory beta subunit 2
KCNE3	0.035	1.17	potassium voltage-gated channel subfamily E regulatory subunit 3
KCNG1	0.00429	1.74	potassium voltage-gated channel modifier subfamily G member 1
KCNIP4	2.6e-14	1.25	potassium voltage-gated channel interacting protein 4
KCNJ3	0.0149	1.27	potassium inwardly rectifying channel subfamily J member 3
KCNJ6	3.7e-05	1.09	potassium inwardly rectifying channel subfamily J member 6
KCNMB2	0.0241	1.59	potassium calcium-activated channel subfamily M regulatory beta subunit 2
KCNQ5	2.53e-07	1.22	potassium voltage-gated channel subfamily Q member 5
KCNS2	6.24e-07	1.08	potassium voltage-gated channel modifier subfamily S member 2
KCNS3	0.0118	1.62	potassium voltage-gated channel modifier subfamily S member 3
KCNV1	2.1e-07	1.19	potassium voltage-gated channel modifier subfamily V member 1
KCTD4	8.41e-07	1.18	potassium channel tetramerization domain containing 4
KCTD7	4.49e-12	1.04	potassium channel tetramerization domain containing 7
KDM1A	1.39e-12	1.23	lysine demethylase 1A
KDM4C	0.00957	1.09	lysine demethylase 4C
KDM8	0.0304	1.27	lysine demethylase 8
KHDC1	6.96e-05	1.26	KH domain containing 1
KIAA0513	1.12e-12	1.03	KIAA0513
KIAA1107	0.0305	1.05	KIAA1107
KIAA1549	0.00367	1.43	KIAA1549
KIF15	0.033	1.34	kinesin family member 15
KIF22	0.027	1.48	kinesin family member 22
KIF3A	4.52e-09	1.22	kinesin family member 3A
KIF9	7.21e-11	1.16	kinesin family member 9
KIFAP3	1.45e-12	1.66	kinesin associated protein 3
KIFC3	0.04	1.27	kinesin family member C3
KIN	0.00935	1.9	Kin17 DNA and RNA binding protein
KIR2DL4	0.02	0.23	killer cell immunoglobulin like receptor, two Ig domains and long cytoplasmic tail 4
KITLG	0.0458	1.44	KIT ligand
KLC1	7.86e-11	0.46	kinesin light chain 1
KLC3	0.0135	1.4	kinesin light chain 3
KLF14	0.0354	0.04	Kruppel like factor 14
KLHDC4	0.00569	1.3	kelch domain containing 4
KMT2D	0.0194	0.04	lysine methyltransferase 2D
KMT5B	2.41e-11	1.28	lysine methyltransferase 5B
KPNA2	4.5e-12	1.26	karyopherin subunit alpha 2
KPNA6	0.00782	1.45	karyopherin subunit alpha 6
KRT16	0.0377	1.16	keratin 16
KRT2	0.0335	1.4	keratin 2
KRT222	6.71e-14	1.56	keratin 222
KRT3	0.0455	1.15	keratin 3
KRT33A	0.00838	1.59	keratin 33A
KRTAP4-11	0.0362	1.39	keratin associated protein 4-11
LAMA3	0.0206	1.51	laminin subunit alpha 3
LAMB1	9.33e-10	1.36	laminin subunit beta 1
LAMP5	2.64e-12	1.53	lysosomal associated membrane protein family member 5
LAMTOR2	3.01e-09	1.09	late endosomal/lysosomal adaptor, MAPK and MTOR activator 2
LANCL1	1.73e-09	1.29	LanC like 1
LAPTM4B	0.0223	1.12	lysosomal protein transmembrane 4 beta
LARGE1	9.18e-13	1.17	LARGE xylosyl- and glucuronyltransferase 1
LARP1B	9.25e-10	1.1	La ribonucleoprotein 1B
LARP4B	5.93e-15	1.59	La ribonucleoprotein 4B
LDB2	2.13e-06	1.04	LIM domain binding 2
LDHA	3.76e-14	1.59	lactate dehydrogenase A
LETMD1	2.85e-10	1.14	LETM1 domain containing 1
LGALS8	2.4e-14	1.32	galectin 8
LGALSL	0.0115	1.23	galectin like
LHX5	0.0279	1.34	LIM homeobox 5
LIN28B	0.000295	2.39	lin-28 homolog B
LIN7A	0.000812	0.51	lin-7 homolog A, crumbs cell polarity complex component
LIN7C	0.000219	1.23	lin-7 homolog C, crumbs cell polarity complex component
LIN9	0.0333	1.29	lin-9 DREAM MuvB core complex component
LINC00189	0.0327	1.54	long intergenic non-protein coding RNA 189
LINC00427	0.0352	1.64	long intergenic non-protein coding RNA 427
LINC00460	2.99e-05	1.62	long intergenic non-protein coding RNA 460
LINC00461	1.44e-10	1.02	long intergenic non-protein coding RNA 461
LINC00473	0.0144	1.38	long intergenic non-protein coding RNA 473
LINC00507	0.00658	1.02	long intergenic non-protein coding RNA 507
LINC00598	0.038	0.03	long intergenic non-protein coding RNA 598
LINC00608	0.0232	1.44	long intergenic non-protein coding RNA 608
LINC00619	0.0479	1.44	long intergenic non-protein coding RNA 619
LINC00628	0.0421	1.44	long intergenic non-protein coding RNA 628
LINC00643	0.00129	1.14	long intergenic non-protein coding RNA 643
LINC00645	0.0317	1.55	long intergenic non-protein coding RNA 645
LINC00665	2.66e-07	1.18	long intergenic non-protein coding RNA 665
LINC00689	0.00685	0.15	long intergenic non-protein coding RNA 689
LINC00710	0.0112	1.63	long intergenic non-protein coding RNA 710
LINC00842	0.000522	2.48	long intergenic non-protein coding RNA 842
LINC00865	0.0352	1.08	long intergenic non-protein coding RNA 865
LINC00877	0.0308	1.5	long intergenic non-protein coding RNA 877
LINC01007	0.0449	1.22	long intergenic non-protein coding RNA 1007
LINC01013	0.0201	1.13	long intergenic non-protein coding RNA 1013
LINC01128	0.000261	1.04	long intergenic non-protein coding RNA 1128
LINC01133	0.0348	1.17	long intergenic non-protein coding RNA 1133
LINC01206	0.0481	1.38	long intergenic non-protein coding RNA 1206
LINC01209	0.0144	1.4	long intergenic non-protein coding RNA 1209
LINC01267	0.0427	1.07	long intergenic non-protein coding RNA 1267
LINC01618	0.0386	1.21	long intergenic non-protein coding RNA 1618
LINGO1-AS2	0.0409	1.27	LINGO1 antisense RNA 2
LMBR1	3.64e-09	1.54	limb development membrane protein 1
LMBRD2	9.86e-11	1.17	LMBR1 domain containing 2
LMLN	0.000272	1.24	leishmanolysin like peptidase
LMO3	0.0404	1.13	LIM domain only 3
LMO4	4.84e-05	1.35	LIM domain only 4
LNPK	5.25e-10	1.07	lunapark, ER junction formation factor
LNX1	0.0207	1.24	ligand of numb-protein X 1
LRATD1	0.00322	1.03	LRAT domain containing 1
LRFN5	2.01e-14	1.11	leucine rich repeat and fibronectin type III domain containing 5
LRP8	0.0375	1.12	LDL receptor related protein 8
LRPAP1	1.58e-07	1.41	LDL receptor related protein associated protein 1
LRPPRC	1.07e-14	1.12	leucine rich pentatricopeptide repeat containing
LRRC4	2.05e-08	1.29	leucine rich repeat containing 4
LRRC49	2.3e-12	1.12	leucine rich repeat containing 49
LRRC61	0.0378	1.3	leucine rich repeat containing 61
LRRC75A	1.94e-07	1.14	leucine rich repeat containing 75A
LRRC8B	1.48e-11	1.44	leucine rich repeat containing 8 VRAC subunit B
LRRTM1	4.25e-07	1.02	leucine rich repeat transmembrane neuronal 1
LSM7	3.56e-09	1.14	LSM7 homolog, U6 small nuclear RNA and mRNA degradation associated
LTB4R	0.0154	1.19	leukotriene B4 receptor
LY86-AS1	6.8e-06	1.41	LY86 antisense RNA 1
LY9	0.033	1.34	lymphocyte antigen 9
LYPD6B	1.32e-05	1.04	LY6/PLAUR domain containing 6B
LYRM9	1.76e-12	1.14	LYR motif containing 9
MACROH2A1	0.000195	1.1	macroH2A.1 histone
MAD2L1BP	8.69e-11	1.12	MAD2L1 binding protein
MAEL	3.11e-08	1.31	maelstrom spermatogenic transposon silencer
MAGEA10	0.0147	1.16	MAGE family member A10
MAGED1	1.79e-13	1.28	MAGE family member D1
MAGED2	3.91e-09	1.5	MAGE family member D2
MAGEL2	0.0123	1.48	MAGE family member L2
MAGOH2P	0.033	1.02	mago homolog 2, pseudogene
MAL2	1.61e-12	1.77	mal, T cell differentiation protein 2
MALSU1	1.69e-09	1.26	mitochondrial assembly of ribosomal large subunit 1
MAP2K1	4.55e-11	1.32	mitogen-activated protein kinase kinase 1
MAP2K4	1.21e-12	1.3	mitogen-activated protein kinase kinase 4
MAP3K7	5.56e-06	1.1	mitogen-activated protein kinase kinase kinase 7
MAP6	2.76e-14	1.35	microtubule associated protein 6
MAP7D2	8.34e-10	1.31	MAP7 domain containing 2
MAPK1	6.7e-12	1.11	mitogen-activated protein kinase 1
MAPK10	2.25e-09	1.01	mitogen-activated protein kinase 10
MAPK11	0.000127	1.26	mitogen-activated protein kinase 11
MAPK9	1.28e-09	1.11	mitogen-activated protein kinase 9
MAPKAPK5-AS1	3.99e-06	1.09	MAPKAPK5 antisense RNA 1
MAPRE3	1.11e-05	1.09	microtubule associated protein RP/EB family member 3
MARF1	0.0115	1.6	meiosis regulator and mRNA stability factor 1
MARK1	1.87e-11	1.01	microtubule affinity regulating kinase 1
MAST3	2.17e-10	1.19	microtubule associated serine/threonine kinase 3
MBD4	4.02e-08	1.19	methyl-CpG binding domain 4, DNA glycosylase
MBNL1	0.0356	1.11	muscleblind like splicing regulator 1
MBNL2	0.0246	1.03	muscleblind like splicing regulator 2
MBTPS2	0.00971	1.47	membrane bound transcription factor peptidase, site 2
MCM4	8.22e-08	1.16	minichromosome maintenance complex component 4
MCM5	0.0257	0.18	minichromosome maintenance complex component 5
MCTS1	5.98e-13	1.65	MCTS1 re-initiation and release factor
MDH1	5.33e-14	1.83	malate dehydrogenase 1
MDH2	2.5e-12	1.06	malate dehydrogenase 2
ME2	0.000138	1.02	malic enzyme 2
ME3	1.63e-16	1.19	malic enzyme 3
MECR	2.36e-10	1.31	mitochondrial trans-2-enoyl-CoA reductase
MED14	7.26e-12	1.13	mediator complex subunit 14
MED6	1.33e-05	1.19	mediator complex subunit 6
MED8	4.03e-08	1.39	mediator complex subunit 8
MEF2C	3.15e-09	1.33	myocyte enhancer factor 2C
MESD	0.0237	1.18	mesoderm development LRP chaperone
MET	0.000638	1.2	MET proto-oncogene, receptor tyrosine kinase
METTL21A	8.45e-07	1.2	methyltransferase 21A, HSPA lysine
METTL3	1.48e-15	1.05	methyltransferase 3, N6-adenosine-methyltransferase complex catalytic subunit
METTL6	0.0226	1.17	methyltransferase 6, methylcytidine
MFAP3L	0.0193	0.14	microfibril associated protein 3 like
MFF	1.21e-10	1.06	mitochondrial fission factor
MFSD2B	9.23e-10	1.18	major facilitator superfamily domain containing 2B
MFSD4A	3.2e-06	1.59	major facilitator superfamily domain containing 4A
MFSD9	0.0328	1.4	major facilitator superfamily domain containing 9
MGST3	5.73e-11	1.06	microsomal glutathione S-transferase 3
MICAL1	0.00998	1.26	microtubule associated monooxygenase, calponin and LIM domain containing 1
MICAL2	7.26e-12	1.4	microtubule associated monooxygenase, calponin and LIM domain containing 2
MICU1	5.25e-16	1.09	mitochondrial calcium uptake 1
MIF	6.85e-12	1.4	macrophage migration inhibitory factor
MIR124-2HG	1.32e-09	1.36	MIR124-2 host gene
MIR1247	0.0127	1.44	microRNA 1247
MIR3620	2.55e-11	1.02	microRNA 3620
MIR4697	0.0334	1.02	microRNA 4697
MIR5188	0.0243	1.42	microRNA 5188
MIR663AHG	0.0109	1.68	MIR663A host gene
MIR664B	3.03e-06	1.13	microRNA 664b
MIR6733	7.94e-12	1.11	microRNA 6733
MIR6741	0.0364	1.02	microRNA 6741
MIR7112	2.94e-07	1.29	microRNA 7112
MIR7-3HG	9.93e-12	1.63	MIR7-3 host gene
MKKS	1.08e-11	1.26	MKKS centrosomal shuttling protein
MKRN1	3.76e-12	1.14	makorin ring finger protein 1
MKX	1.02e-05	1.21	mohawk homeobox
MLIP	2.49e-07	1.01	muscular LMNA interacting protein
MLLT10	0.04	1.11	MLLT10 histone lysine methyltransferase DOT1L cofactor
MLLT11	1.16e-16	1.54	MLLT11 transcription factor 7 cofactor
MLX	2.12e-07	1.11	MAX dimerization protein MLX
MMADHC	1.34e-10	1.2	metabolism of cobalamin associated D
MMP20	0.00399	2	matrix metallopeptidase 20
MOB3A	0.0101	1.58	MOB kinase activator 3A
MOB4	5.3e-14	1.04	MOB family member 4, phocein
MOCS2	4.67e-09	1.04	molybdenum cofactor synthesis 2
MON2	0.0106	1.4	MON2 homolog, regulator of endosome-to-Golgi trafficking
MORN1	0.0049	1.33	MORN repeat containing 1
MOV10L1	0.0274	1.12	Mov10 like RISC complex RNA helicase 1
MOXD1	0.0231	1.17	monooxygenase DBH like 1
MPP1	1.87e-15	1.14	MAGUK p55 scaffold protein 1
MPV17	3.52e-12	1.5	mitochondrial inner membrane protein MPV17
MRNIP	0.0185	1.18	MRN complex interacting protein
MRO	0.0467	1.02	maestro
MRPL15	3.71e-07	1.4	mitochondrial ribosomal protein L15
MRPL17	2.79e-08	1.12	mitochondrial ribosomal protein L17
MRPL30	1.7e-13	1.58	mitochondrial ribosomal protein L30
MRPL37	6.11e-10	1.41	mitochondrial ribosomal protein L37
MRPL4	1.05e-07	1.16	mitochondrial ribosomal protein L4
MRPL43	1.66e-06	1.43	mitochondrial ribosomal protein L43
MRPL47	4.01e-13	1.2	mitochondrial ribosomal protein L47
MRPL9	6.84e-10	1.25	mitochondrial ribosomal protein L9
MRPS12	6.04e-08	1.46	mitochondrial ribosomal protein S12
MRPS15	1.98e-07	1.29	mitochondrial ribosomal protein S15
MRPS23	5.5e-14	1.76	mitochondrial ribosomal protein S23
MRPS26	0.0377	1.27	mitochondrial ribosomal protein S26
MRPS28	8.22e-10	1.08	mitochondrial ribosomal protein S28
MRPS30	1.24e-07	1.18	mitochondrial ribosomal protein S30
MRPS9	1.39e-12	1.09	mitochondrial ribosomal protein S9
MRTO4	2.54e-10	1.2	MRT4 homolog, ribosome maturation factor
MS4A3	0.0423	0.23	membrane spanning 4-domains A3
MSANTD3-TMEFF1	0.0299	1.2	MSANTD3-TMEFF1 readthrough
MSC-AS1	1.68e-05	1.13	MSC antisense RNA 1
MSH2	8.73e-09	1.48	mutS homolog 2
MSH5-SAPCD1	0.028	0.28	MSH5-SAPCD1 readthrough (NMD candidate)
MSMB	0.0198	1.61	microseminoprotein beta
MTFR1L	5.18e-08	1.15	mitochondrial fission regulator 1 like
MTHFSD	0.00946	1.66	methenyltetrahydrofolate synthetase domain containing
MTOR	0.0281	1.39	mechanistic target of rapamycin kinase
MTPAP	4.09e-14	1.97	mitochondrial poly(A) polymerase
MTSS1	3.3e-07	1.12	MTSS I-BAR domain containing 1
MTX2	1.1e-14	1.47	metaxin 2
MXRA7	0.0331	1.17	matrix remodeling associated 7
MYB	0.0185	1.63	MYB proto-oncogene, transcription factor
MYG1	9.29e-13	1.11	MYG1 exonuclease
MYH1	0.0344	1.77	myosin heavy chain 1
MYH16	0.0116	1.71	myosin heavy chain 16 pseudogene
MYLK	0.0129	0.15	myosin light chain kinase
MYNN	0.0139	1.81	myoneurin
MYO1B	0.0152	1.04	myosin IB
MYT1L	2.33e-06	1.08	myelin transcription factor 1 like
NAA20	1.61e-10	1.1	N-alpha-acetyltransferase 20, NatB catalytic subunit
NAA80	1.23e-06	1.18	N-alpha-acetyltransferase 80, NatH catalytic subunit
NALF1	0.0431	1.07	NALCN channel auxiliary factor 1
NAP1L2	2e-07	1.09	nucleosome assembly protein 1 like 2
NAP1L5	1.38e-10	1.49	nucleosome assembly protein 1 like 5
NAPA	2.49e-08	1.19	NSF attachment protein alpha
NAPB	8.61e-07	1.01	NSF attachment protein beta
NAV3	2.81e-11	1.08	neuron navigator 3
NCALD	2.46e-12	1.43	neurocalcin delta
NCBP2AS2	2.56e-12	1.04	NCBP2 antisense 2 (head to head)
NDFIP2	6.84e-15	1.34	Nedd4 family interacting protein 2
NDRG2	0.0313	1.22	NDRG family member 2
NDRG3	9.33e-09	1.54	NDRG family member 3
NDRG4	1.32e-13	1.22	NDRG family member 4
NDUFA1	1.56e-11	1.18	NADH:ubiquinone oxidoreductase subunit A1
NDUFA11	8.36e-09	1.18	NADH:ubiquinone oxidoreductase subunit A11
NDUFA13	8.18e-10	1.13	NADH:ubiquinone oxidoreductase subunit A13
NDUFA4	1.53e-12	1.14	NDUFA4 mitochondrial complex associated
NDUFA7	2.86e-17	2.07	NADH:ubiquinone oxidoreductase subunit A7
NDUFAB1	3.59e-16	1.34	NADH:ubiquinone oxidoreductase subunit AB1
NDUFAF1	1.33e-10	1.13	NADH:ubiquinone oxidoreductase complex assembly factor 1
NDUFB10	5.69e-09	1.07	NADH:ubiquinone oxidoreductase subunit B10
NDUFB5	3.19e-12	1.2	NADH:ubiquinone oxidoreductase subunit B5
NDUFB8	1.5e-10	1.17	NADH:ubiquinone oxidoreductase subunit B8
NDUFC2-KCTD14	6.52e-10	1.1	NDUFC2-KCTD14 readthrough
NDUFS3	8.3e-10	1.09	NADH:ubiquinone oxidoreductase core subunit S3
NDUFS7	9.98e-16	1.05	NADH:ubiquinone oxidoreductase core subunit S7
NDUFV1	2.25e-12	1.16	NADH:ubiquinone oxidoreductase core subunit V1
NDUFV2	4.76e-10	1.11	NADH:ubiquinone oxidoreductase core subunit V2
NDUFV2-AS1	0.00977	1.68	NDUFV2 antisense RNA 1
NECAB1	1.17e-07	1.23	N-terminal EF-hand calcium binding protein 1
NECAP1	1.35e-13	1.51	NECAP endocytosis associated 1
NEDD8-MDP1	3.04e-10	1.13	NEDD8-MDP1 readthrough
NEFH	1.05e-05	1.06	neurofilament heavy chain
NEFL	1.09e-07	1.24	neurofilament light chain
NEFM	2.64e-06	1.16	neurofilament medium chain
NEIL3	0.0345	1.52	nei like DNA glycosylase 3
NELFCD	0.0261	1.44	negative elongation factor complex member C/D
NELL1	5.64e-08	1.43	neural EGFL like 1
NELL2	1.08e-10	1.6	neural EGFL like 2
NETO1	5.85e-07	1.15	neuropilin and tolloid like 1
NEU1	1.38e-06	1.05	neuraminidase 1
NEUROD6	3.49e-08	1.37	neuronal differentiation 6
NFU1	2.19e-08	1.06	NFU1 iron-sulfur cluster scaffold
NHP2	8.22e-14	1.01	NHP2 ribonucleoprotein
NIF3L1	1.52e-12	1.16	NGG1 interacting factor 3 like 1
NIT2	4.02e-15	1.3	nitrilase family member 2
NLRP3	0.0199	1.03	NLR family pyrin domain containing 3
NME1	1.09e-18	1.67	NME/NM23 nucleoside diphosphate kinase 1
NME7	3.16e-11	1.49	NME/NM23 family member 7
NMNAT2	3.8e-09	1.74	nicotinamide nucleotide adenylyltransferase 2
NMRAL1	1.67e-12	1.32	NmrA like redox sensor 1
NNT	0.00108	1.27	nicotinamide nucleotide transhydrogenase
NOP16	0.0348	1.28	NOP16 nucleolar protein
NOS1	0.000286	1.69	nitric oxide synthase 1
NOVA2	0.00676	1.76	NOVA alternative splicing regulator 2
NOX3	0.0194	1.41	NADPH oxidase 3
NPTX2	3.42e-09	1.21	neuronal pentraxin 2
NPY2R	0.00802	1.33	neuropeptide Y receptor Y2
NQO2	4.67e-12	1.08	N-ribosyldihydronicotinamide:quinone reductase 2
NR4A3	8.75e-06	1.27	nuclear receptor subfamily 4 group A member 3
NR5A2	0.045	1.13	nuclear receptor subfamily 5 group A member 2
NRAP	0.0273	1.03	nebulin related anchoring protein
NRAS	0.0163	1.01	NRAS proto-oncogene, GTPase
NRBF2	1.96e-06	1.16	nuclear receptor binding factor 2
NRG1	1.13e-06	1.27	neuregulin 1
NRGN	5.31e-09	1.12	neurogranin
NRIP3	1.08e-08	1.24	nuclear receptor interacting protein 3
NRN1	7.28e-15	1.4	neuritin 1
NRP1	0.0115	1.06	neuropilin 1
NRP2	0.0329	1.42	neuropilin 2
NRXN1	1e-08	1.1	neurexin 1
NRXN3	1.96e-12	1.8	neurexin 3
NSG1	1.41e-10	1.21	neuronal vesicle trafficking associated 1
NSG2	2.17e-13	1.4	neuronal vesicle trafficking associated 2
NT5DC2	0.0206	1.36	5'-nucleotidase domain containing 2
NT5M	0.00598	1.26	5',3'-nucleotidase, mitochondrial
NTNG1	0.0443	1.15	netrin G1
NTPCR	1.63e-09	1.26	nucleoside-triphosphatase, cancer-related
NUDT18	5.38e-10	1.34	nudix hydrolase 18
NUDT2	1.9e-13	1.71	nudix hydrolase 2
NUDT21	0.0109	1.13	nudix hydrolase 21
NUDT6	5.05e-07	1.29	nudix hydrolase 6
NUP42	1.13e-07	1.03	nucleoporin 42
NUP93	0.00612	1.02	nucleoporin 93
NVL	3.15e-11	1.85	nuclear VCP like
NWD2	1.24e-07	1.18	NACHT and WD repeat domain containing 2
NXPH3	0.00149	1.69	neurexophilin 3
OARD1	0.0333	1.07	O-acyl-ADP-ribose deacylase 1
OAZ1	3.03e-08	1.17	ornithine decarboxylase antizyme 1
OCIAD1	3.34e-12	0.22	OCIA domain containing 1
OCIAD2	4.88e-09	1.14	OCIA domain containing 2
ODF2	2.8e-10	1.55	outer dense fiber of sperm tails 2
OFCC1	0.0037	0.21	orofacial cleft 1 candidate 1
OGDH	0.0467	1.23	oxoglutarate dehydrogenase
OGT	0.0419	1.35	O-linked N-acetylglucosamine (GlcNAc) transferase
OLFM3	6.6e-06	1.22	olfactomedin 3
OPN3	1.36e-06	1.09	opsin 3
OPRK1	0.00386	1.42	opioid receptor kappa 1
OR4C1P	0.0427	1.31	olfactory receptor family 4 subfamily C member 1 pseudogene
OR7E47P	7.01e-06	1.02	olfactory receptor family 7 subfamily E member 47 pseudogene
OR8B8	0.0417	1.28	olfactory receptor family 8 subfamily B member 8
ORC3	1.58e-13	1.02	origin recognition complex subunit 3
ORC5	3.88e-12	1.1	origin recognition complex subunit 5
OSTF1	1.28e-06	1.07	osteoclast stimulating factor 1
OXCT1	2.61e-09	1.19	3-oxoacid CoA-transferase 1
OXLD1	8.38e-09	1.24	oxidoreductase like domain containing 1
P4HTM	1.86e-18	1.24	prolyl 4-hydroxylase, transmembrane
PACRG-AS1	0.0385	1.33	PACRG antisense RNA 1
PACSIN1	0.000182	0.06	protein kinase C and casein kinase substrate in neurons 1
PADI4	0.0064	0.14	peptidyl arginine deiminase 4
PAFAH1B1	3.61e-06	1.2	platelet activating factor acetylhydrolase 1b regulatory subunit 1
PAIP2	4.78e-12	1.11	poly(A) binding protein interacting protein 2
PAK1	1.2e-09	1.23	p21 (RAC1) activated kinase 1
PAK3	4.13e-07	1.09	p21 (RAC1) activated kinase 3
PALS1	0.0191	1.44	protein associated with LIN7 1, MAGUK p55 family member
PARM1	5.32e-07	1.5	prostate androgen-regulated mucin-like protein 1
PARP2	2.44e-13	1.08	poly(ADP-ribose) polymerase 2
PARPBP	0.0131	1.57	PARP1 binding protein
PARVA	1.66e-06	1.15	parvin alpha
PAX7	2.34e-05	1.06	paired box 7
PCDH11Y	0.000962	1.32	protocadherin 11 Y-linked
PCDH8	1.25e-05	1.13	protocadherin 8
PCDHAC2	3.92e-06	1.19	protocadherin alpha subfamily C, 2
PCID2	7.64e-06	1.08	PCI domain containing 2
PCLO	7.14e-10	1.23	piccolo presynaptic cytomatrix protein
PCMT1	5.53e-12	1.45	protein-L-isoaspartate (D-aspartate) O-methyltransferase
PCP4	1.23e-08	1.25	Purkinje cell protein 4
PCSK1	5.11e-09	1.71	proprotein convertase subtilisin/kexin type 1
PCSK2	2.87e-05	1.37	proprotein convertase subtilisin/kexin type 2
PCYOX1L	3.57e-19	1.46	prenylcysteine oxidase 1 like
PDE1A	1.57e-06	1.21	phosphodiesterase 1A
PDE4A	0.00935	1.62	phosphodiesterase 4A
PDE6H	1.52e-05	1.08	phosphodiesterase 6H
PDE9A	0.013	0.01	phosphodiesterase 9A
PDHB	8.73e-10	1.29	pyruvate dehydrogenase E1 subunit beta
PDK3	3.31e-09	1.13	pyruvate dehydrogenase kinase 3
PDK4	1.43e-05	0.06	pyruvate dehydrogenase kinase 4
PDS5A	6.85e-09	1.53	PDS5 cohesin associated factor A
PEBP1	5.27e-12	1.22	phosphatidylethanolamine binding protein 1
PEDS1-UBE2V1	0.00351	1.07	PEDS1-UBE2V1 readthrough
PELI3	0.0175	1.1	pellino E3 ubiquitin protein ligase family member 3
PENK	0.0135	1.53	proenkephalin
PET117	5.09e-12	1.45	PET117 cytochrome c oxidase chaperone
PFDN1	4.6e-10	1.05	prefoldin subunit 1
PFKM	1.9e-14	1.24	phosphofructokinase, muscle
PFN2	4.18e-11	1.05	profilin 2
PGAP4	1.14e-10	1.09	post-GPI attachment to proteins GalNAc transferase 4
PGD	2.57e-06	1.09	phosphogluconate dehydrogenase
PGK1	4.7e-07	1.28	phosphoglycerate kinase 1
PGM2L1	3.65e-10	1.29	phosphoglucomutase 2 like 1
PGM3	0.000133	1.01	phosphoglucomutase 3
PGRMC1	3.37e-06	1.09	progesterone receptor membrane component 1
PHACTR1	0.00973	1.02	phosphatase and actin regulator 1
PHB1	1.82e-11	1.42	prohibitin 1
PHF14	2.15e-07	1.18	PHD finger protein 14
PHF20L1	2.62e-10	1.24	PHD finger protein 20 like 1
PHF24	3.56e-07	1.03	PHD finger protein 24
PHIP	0.0344	1.53	pleckstrin homology domain interacting protein
PI4KA	1.42e-08	1.03	phosphatidylinositol 4-kinase alpha
PIAS2	7.42e-07	1.15	protein inhibitor of activated STAT 2
PIERCE1	0.00815	1.28	piercer of microtubule wall 1
PIGL	3.44e-06	1.04	phosphatidylinositol glycan anchor biosynthesis class L
PIGO	0.0043	1.26	phosphatidylinositol glycan anchor biosynthesis class O
PIK3C3	0.000378	1.44	phosphatidylinositol 3-kinase catalytic subunit type 3
PIN4	0.0135	1.02	peptidylprolyl cis/trans isomerase, NIMA-interacting 4
PITHD1	5.81e-10	1.02	PITH domain containing 1
PITRM1	4.45e-12	1.01	pitrilysin metallopeptidase 1
PITX2	0.0263	1.54	paired like homeodomain 2
PKIB	1.25e-05	1.11	cAMP-dependent protein kinase inhibitor beta
PKM	3.47e-06	1.05	pyruvate kinase M1/2
PLA2G4A	3.44e-05	1.13	phospholipase A2 group IVA
PLCL2	1e-09	1.13	phospholipase C like 2
PLCXD3	6.53e-09	1.15	phosphatidylinositol specific phospholipase C X domain containing 3
PLD3	3.41e-07	1.08	phospholipase D family member 3
PLEKHB2	0.0269	1.34	pleckstrin homology domain containing B2
PLK2	1.72e-09	1.51	polo like kinase 2
PLK4	7.67e-06	1.19	polo like kinase 4
PLPBP	9.13e-08	1.28	pyridoxal phosphate binding protein
PLPPR5	1.57e-05	1.01	phospholipid phosphatase related 5
PMS2CL	1.8e-07	1.01	PMS2 C-terminal like pseudogene
PNMA2	1.31e-06	1.07	PNMA family member 2
PNMA8A	9.18e-10	1.31	PNMA family member 8A
PNMA8B	4.4e-09	1.42	PNMA family member 8B
PODXL2	1.48e-07	1.12	podocalyxin like 2
POLDIP2	3.68e-13	1.58	DNA polymerase delta interacting protein 2
POLH	1.54e-06	1.16	DNA polymerase eta
POLQ	0.015	1.19	DNA polymerase theta
POLR2D	0.00371	1.9	RNA polymerase II subunit D
POLR3A	3.18e-06	1.11	RNA polymerase III subunit A
POLR3C	1.14e-12	1.5	RNA polymerase III subunit C
POLR3F	0.00428	1.59	RNA polymerase III subunit F
PON1	0.0436	1.21	paraoxonase 1
POP4	3.08e-17	1.24	POP4 homolog, ribonuclease P/MRP subunit
POPDC2	0.0197	1.18	popeye domain containing 2
POR	2.92e-06	1.08	cytochrome p450 oxidoreductase
POT1	0.0222	1.05	protection of telomeres 1
PPARG	3.51e-05	1.08	peroxisome proliferator activated receptor gamma
PPEF1	1.39e-09	1.67	protein phosphatase with EF-hand domain 1
PPEF2	0.0108	1.5	protein phosphatase with EF-hand domain 2
PPFIA2	1.1e-09	1.09	PTPRF interacting protein alpha 2
PPFIA4	2.48e-06	1.1	PTPRF interacting protein alpha 4
PPIA	7.53e-11	1.16	peptidylprolyl isomerase A
PPIB	8.63e-08	1.11	peptidylprolyl isomerase B
PPID	0.0177	1.09	peptidylprolyl isomerase D
PPIEL	6.92e-06	1.06	peptidylprolyl isomerase E like pseudogene
PPIH	4.07e-07	1.11	peptidylprolyl isomerase H
PPL	0.0402	1.26	periplakin
PPM1E	3.85e-08	1.41	protein phosphatase, Mg2+/Mn2+ dependent 1E
PPM1M	0.0305	1.28	protein phosphatase, Mg2+/Mn2+ dependent 1M
PPME1	1.19e-13	1.11	protein phosphatase methylesterase 1
PPP1R11	3.47e-07	1.02	protein phosphatase 1 regulatory inhibitor subunit 11
PPP1R14C	8.28e-10	1.24	protein phosphatase 1 regulatory inhibitor subunit 14C
PPP1R7	5.42e-11	1.27	protein phosphatase 1 regulatory subunit 7
PPP2CA	1.97e-11	1.23	protein phosphatase 2 catalytic subunit alpha
PPP2R2C	3.41e-06	1.11	protein phosphatase 2 regulatory subunit Bgamma
PPP2R2D	2.63e-15	1.81	protein phosphatase 2 regulatory subunit Bdelta
PPP3CA	5.56e-09	1.32	protein phosphatase 3 catalytic subunit alpha
PPP3CB	7.85e-09	1	protein phosphatase 3 catalytic subunit beta
PPP4R1L	0.0143	1.63	protein phosphatase 4 regulatory subunit 1 like (pseudogene)
PPP4R4	0.00635	1.36	protein phosphatase 4 regulatory subunit 4
PRAME	0.011	1.49	PRAME nuclear receptor transcriptional regulator
PRAMEF10	0.0482	1.17	PRAME family member 10
PRC1	4.69e-07	1.09	protein regulator of cytokinesis 1
PRDM2	3.64e-14	1.15	PR/SET domain 2
PRDX3	4.52e-09	1	peroxiredoxin 3
PREP	9.53e-13	1.37	prolyl endopeptidase
PREPL	3.02e-08	1.2	prolyl endopeptidase like
PRG3	0.0138	1.39	proteoglycan 3, pro eosinophil major basic protein 2
PRKAG1	1.8e-07	1.08	protein kinase AMP-activated non-catalytic subunit gamma 1
PRKAG2-AS1	6e-06	1.14	PRKAG2 antisense RNA 1
PRKCB	1.89e-06	1.23	protein kinase C beta
PRKCZ	8.55e-12	1.06	protein kinase C zeta
PRKXP1	0.000424	0.22	PRKX pseudogene 1
PRMT5	1.06e-07	1.35	protein arginine methyltransferase 5
PRMT7	2.13e-10	1.61	protein arginine methyltransferase 7
PRMT8	6.53e-11	1.04	protein arginine methyltransferase 8
PRNP	0.0185	1.23	prion protein
PRORSD1P	0.0472	1.36	prolyl-tRNA synthetase associated domain containing 1, pseudogene
PRPF6	0.0219	1.17	pre-mRNA processing factor 6
PRPS2	0.000611	1.08	phosphoribosyl pyrophosphate synthetase 2
PRR22	0.0389	1.06	proline rich 22
PRR3	6.12e-09	1.33	proline rich 3
PSD4	0.0065	0.6	pleckstrin and Sec7 domain containing 4
PSENEN	7.53e-10	1	presenilin enhancer, gamma-secretase subunit
PSMA1	2.33e-11	1.25	proteasome 20S subunit alpha 1
PSMA3	1.61e-09	1.75	proteasome 20S subunit alpha 3
PSMA5	1.85e-12	1.34	proteasome 20S subunit alpha 5
PSMA7	2e-06	1.03	proteasome 20S subunit alpha 7
PSMB1	3.29e-05	1.06	proteasome 20S subunit beta 1
PSMB2	4.55e-19	1.37	proteasome 20S subunit beta 2
PSMB3	2.65e-21	1.41	proteasome 20S subunit beta 3
PSMB4	4.06e-10	1.49	proteasome 20S subunit beta 4
PSMB7	1.59e-18	1.5	proteasome 20S subunit beta 7
PSMC2	5.42e-09	1.04	proteasome 26S subunit, ATPase 2
PSMC3	1.44e-06	1.07	proteasome 26S subunit, ATPase 3
PSMC4	8.86e-06	1.1	proteasome 26S subunit, ATPase 4
PSMC5	3.34e-06	1.11	proteasome 26S subunit, ATPase 5
PSMD1	2.81e-16	1.25	proteasome 26S subunit, non-ATPase 1
PSMD10	8.77e-09	1.03	proteasome 26S subunit, non-ATPase 10
PSMD11	1.09e-08	1.04	proteasome 26S subunit, non-ATPase 11
PSMD12	1.84e-12	1.15	proteasome 26S subunit, non-ATPase 12
PSMD14	1.47e-13	1.16	proteasome 26S subunit, non-ATPase 14
PSMD4	5.56e-07	0.48	proteasome 26S subunit ubiquitin receptor, non-ATPase 4
PSMD8	4.63e-10	1.68	proteasome 26S subunit, non-ATPase 8
PSME3	9.72e-07	1.14	proteasome activator subunit 3
PSMG1	7.48e-12	1.19	proteasome assembly chaperone 1
PTGFR	0.0394	1.24	prostaglandin F receptor
PTGR1	0.000112	1.31	prostaglandin reductase 1
PTGR3	0.00799	0.31	prostaglandin reductase 3
PTP4A1	1.02e-08	1.06	protein tyrosine phosphatase 4A1
PTPN1	0.012	0.16	protein tyrosine phosphatase non-receptor type 1
PTPN3	5.01e-13	1.51	protein tyrosine phosphatase non-receptor type 3
PTPN4	0.0127	1.27	protein tyrosine phosphatase non-receptor type 4
PTPRK	0.00203	1.55	protein tyrosine phosphatase receptor type K
PTPRN2	6.78e-12	1.32	protein tyrosine phosphatase receptor type N2
PTPRO	1.93e-10	1.4	protein tyrosine phosphatase receptor type O
PTPRT	4.44e-07	1.17	protein tyrosine phosphatase receptor type T
PTRH2	7.91e-09	1.2	peptidyl-tRNA hydrolase 2
PVALB	0.000138	1.33	parvalbumin
PVT1	0.00966	1.53	Pvt1 oncogene
PXT1	0.0416	1.61	peroxisomal testis enriched protein 1
PYCR3	3.41e-05	1.13	pyrroline-5-carboxylate reductase 3
RAB11A	2.04e-12	1.18	RAB11A, member RAS oncogene family
RAB1A	7.44e-07	1.51	RAB1A, member RAS oncogene family
RAB27B	1.88e-06	1.28	RAB27B, member RAS oncogene family
RAB2A	3.46e-19	1.28	RAB2A, member RAS oncogene family
RAB3B	0.000109	0.87	RAB3B, member RAS oncogene family
RAB3C	3.32e-09	1.58	RAB3C, member RAS oncogene family
RAB5A	0.00116	1.18	RAB5A, member RAS oncogene family
RAB6D	2.07e-13	1.16	RAB6D, member RAS oncogene family
RAB8B	0.0215	1.03	RAB8B, member RAS oncogene family
RABEP1	1.01e-13	1.32	rabaptin, RAB GTPase binding effector protein 1
RABGGTB	1.42e-08	1.04	Rab geranylgeranyltransferase subunit beta
RAD18	0.00364	1.42	RAD18 E3 ubiquitin protein ligase
RAD51C	2.35e-12	1.4	RAD51 paralog C
RAD52	0.041	1.32	RAD52 homolog, DNA repair protein
RAE1	8.63e-80	2.75	ribonucleic acid export 1
RALB	0.0476	1.33	RAS like proto-oncogene B
RALYL	5.05e-06	1.16	RALY RNA binding protein like
RAN	1.54e-06	1.54	RAN, member RAS oncogene family
RANBP10	5.21e-07	1.09	RAN binding protein 10
RANBP3L	0.0495	1.19	RAN binding protein 3 like
RAP1GDS1	2.13e-12	1.32	Rap1 GTPase-GDP dissociation stimulator 1
RAP2B	2.67e-07	1.17	RAP2B, member of RAS oncogene family
RAPGEF6	0.0197	1.27	Rap guanine nucleotide exchange factor 6
RAPGEFL1	0.000252	2.09	Rap guanine nucleotide exchange factor like 1
RARRES1	1.2e-05	1.24	retinoic acid receptor responder 1
RASA1	7.23e-11	1.17	RAS p21 protein activator 1
RASGRF1	5.53e-10	1.56	Ras protein specific guanine nucleotide releasing factor 1
RASGRF2	2.51e-06	1.13	Ras protein specific guanine nucleotide releasing factor 2
RBBP9	0.032	1.34	RB binding protein 9, serine hydrolase
RBFOX1	5.64e-11	1.43	RNA binding fox-1 homolog 1
RBFOX2	3.99e-07	1.14	RNA binding fox-1 homolog 2
RBM3	3.48e-05	1	RNA binding motif protein 3
RBM46	0.0011	2.21	RNA binding motif protein 46
RBP4	3.61e-06	1.25	retinol binding protein 4
REEP1	2.7e-13	1.3	receptor accessory protein 1
REG4	0.0412	0.13	regenerating family member 4
REPS2	1.02e-11	1.36	RALBP1 associated Eps domain containing 2
RERG	0.0281	1.52	RAS like estrogen regulated growth inhibitor
RETREG1	5.04e-09	1.14	reticulophagy regulator 1
RFPL1	0.0256	1.3	ret finger protein like 1
RGS4	4.22e-09	1.71	regulator of G protein signaling 4
RGS7	2.59e-12	1.37	regulator of G protein signaling 7
RHEB	0.000923	1.1	Ras homolog, mTORC1 binding
RHEBL1	6.73e-05	1.1	RHEB like 1
RHOBTB3	3.17e-05	0.06	Rho related BTB domain containing 3
RHOT1	0.00984	2.06	ras homolog family member T1
RIIAD1	3.29e-09	1.08	regulatory subunit of type II PKA R-subunit domain containing 1
RIMBP2	5.57e-12	1.3	RIMS binding protein 2
RIMS1	0.0239	0.12	regulating synaptic membrane exocytosis 1
RIT2	3.1e-07	1.05	Ras like without CAAX 2
RITA1	8.69e-11	1.46	RBPJ interacting and tubulin associated 1
RMDN2	0.00481	1.42	regulator of microtubule dynamics 2
RMDN3	0.0127	1.02	regulator of microtubule dynamics 3
RMND1	2.48e-08	1.15	required for meiotic nuclear division 1 homolog
RNASE7	0.0182	1.38	ribonuclease A family member 7
RNF141	1.31e-05	1.01	ring finger protein 141
RNF152	0.0361	1.28	ring finger protein 152
RNF175	6.75e-12	1.16	ring finger protein 175
RNF181	9.29e-11	1.14	ring finger protein 181
RNFT2	9.68e-13	1.04	ring finger protein, transmembrane 2
ROBO2	1.25e-07	1.12	roundabout guidance receptor 2
ROMO1	5.5e-12	1.27	reactive oxygen species modulator 1
RORA	1.17e-06	0	RAR related orphan receptor A
RORA-AS1	0.0383	1.26	RORA antisense RNA 1
RORB	0.00185	1.02	RAR related orphan receptor B
RP2	0.00596	1.96	RP2 activator of ARL3 GTPase
RPA1	1.06e-07	1.12	replication protein A1
RPA3	4.93e-10	1.73	replication protein A3
RPF1	2.38e-07	1.1	ribosome production factor 1 homolog
RPH3A	8.83e-11	1.31	rabphilin 3A
RPL15	3.75e-17	1.21	ribosomal protein L15
RPL17-C18orf32	0.0473	1.28	RPL17-C18orf32 readthrough
RPP40	4.12e-10	1.17	ribonuclease P/MRP subunit p40
RPRD1A	3.18e-06	1.05	regulation of nuclear pre-mRNA domain containing 1A
RPS4Y1	0.000195	1.73	ribosomal protein S4 Y-linked 1
RRAGA	7.6e-18	1.34	Ras related GTP binding A
RRAGB	3.36e-11	1.67	Ras related GTP binding B
RRP36	6.3e-12	1.01	ribosomal RNA processing 36
RRP7A	3.31e-06	1.09	ribosomal RNA processing 7 homolog A
RSBN1	0.0011	2.46	round spermatid basic protein 1
RSPH14	2.05e-05	1.07	radial spoke head 14 homolog
RTF1	5.64e-80	1.62	RTF1 homolog, Paf1/RNA polymerase II complex component
RTL8C	1.88e-15	1.3	retrotransposon Gag like 8C
RTN1	3.52e-15	1.83	reticulon 1
RTN3	7.26e-16	1.77	reticulon 3
RTN4IP1	8.46e-07	0.5	reticulon 4 interacting protein 1
RTRAF	1.04e-09	1.05	RNA transcription, translation and transport factor
RUNDC1	5.86e-06	1.02	RUN domain containing 1
RUSF1	0.0172	1.27	RUS family member 1
RUVBL1	3.14e-08	1.25	RuvB like AAA ATPase 1
RUVBL2	4.99e-08	1.05	RuvB like AAA ATPase 2
RWDD2A	6.03e-13	1.1	RWD domain containing 2A
RWDD2B	2.13e-12	1.61	RWD domain containing 2B
RXFP1	0.00875	1.57	relaxin family peptide receptor 1
S1PR2	0.0321	1.17	sphingosine-1-phosphate receptor 2
SAC3D1	0.0234	1.19	SAC3 domain containing 1
SAMD12	0.00665	1.03	sterile alpha motif domain containing 12
SAMD5	0.0322	1.13	sterile alpha motif domain containing 5
SAMM50	1.67e-16	1.08	SAMM50 sorting and assembly machinery component
SANBR	0.00455	2.04	SANT and BTB domain regulator of CSR
SAP18	1.8e-15	1.64	Sin3A associated protein 18
SAR1A	0.0057	1.02	secretion associated Ras related GTPase 1A
SARDH	0.0374	1.14	sarcosine dehydrogenase
SARS1	3.12e-18	1.36	seryl-tRNA synthetase 1
SATB2-AS1	3.24e-05	1.12	SATB2 antisense RNA 1
SCCPDH	5.62e-14	1.58	saccharopine dehydrogenase (putative)
SCD5	0.0162	1.15	stearoyl-CoA desaturase 5
SCG2	7.46e-09	1.17	secretogranin II
SCG5	2.69e-09	1.29	secretogranin V
SCN2A	9.34e-08	1.04	sodium voltage-gated channel alpha subunit 2
SCN2B	3.82e-11	1.4	sodium voltage-gated channel beta subunit 2
SCN3B	2.67e-08	1.42	sodium voltage-gated channel beta subunit 3
SCN8A	2.94e-09	1.51	sodium voltage-gated channel alpha subunit 8
SCO1	4.4e-08	1.3	synthesis of cytochrome C oxidase 1
SCOC	2.51e-05	1.03	short coiled-coil protein
SCYL2	0.0218	1.31	SCY1 like pseudokinase 2
SDHAF1	0.0124	1.14	succinate dehydrogenase complex assembly factor 1
SDHAF3	0.0215	1.24	succinate dehydrogenase complex assembly factor 3
SDHAF4	0.00527	1.15	succinate dehydrogenase complex assembly factor 4
SDHB	1.03e-14	1.54	succinate dehydrogenase complex iron sulfur subunit B
SDR16C5	1.56e-14	1.67	short chain dehydrogenase/reductase family 16C member 5
SEC22B	1.17e-05	1.08	SEC22 homolog B, vesicle trafficking protein
SEC23A	0.0156	1.22	SEC23 homolog A, COPII coat complex component
SEC24A	0.041	1.41	SEC24 homolog A, COPII coat complex component
SEC31B	0.0187	1.03	SEC31 homolog B, COPII coat complex component
SEH1L	1.12e-08	1.1	SEH1 like nucleoporin
SELENOI	6.37e-15	1.25	selenoprotein I
SELENOO	2.88e-06	1.33	selenoprotein O
SELENOP	2.95e-05	0.23	selenoprotein P
SELENOT	0.000935	1.24	selenoprotein T
SEMA5B	0.0053	1.78	semaphorin 5B
SEMA6D	3.37e-06	1.07	semaphorin 6D
SEPHS1	1.38e-08	1.13	selenophosphate synthetase 1
SERINC3	1.68e-10	1.15	serine incorporator 3
SERPINB13	0.0131	1.63	serpin family B member 13
SERPINB3	0.0141	1.23	serpin family B member 3
SERPINB5	0.0392	1.2	serpin family B member 5
SERPINF1	6.85e-10	1.38	serpin family F member 1
SERPINI1	1.34e-08	1.4	serpin family I member 1
SERTM1	6.11e-08	1.45	serine rich and transmembrane domain containing 1
SESN3	0.0407	1.09	sestrin 3
SEZ6L2	6.55e-08	0.43	seizure related 6 homolog like 2
SF3B5	3.08e-16	1.17	splicing factor 3b subunit 5
SGIP1	1.82e-11	1.42	SH3GL interacting endocytic adaptor 1
SGPP2	4.52e-07	0.23	sphingosine-1-phosphate phosphatase 2
SH2D3C	0.0439	1.09	SH2 domain containing 3C
SH3GL2	8.93e-09	1.23	SH3 domain containing GRB2 like 2, endophilin A1
SHANK2	0.0166	1.04	SH3 and multiple ankyrin repeat domains 2
SHPRH	0.0442	1.11	SNF2 histone linker PHD RING helicase
SIK3	2.74e-07	0.09	SIK family kinase 3
SIPA1L1	2.26e-12	1.17	signal induced proliferation associated 1 like 1
SIRPB1	0.0198	1.42	signal regulatory protein beta 1
SIRT3	6.84e-10	1.17	sirtuin 3
SIVA1	1.3e-06	0.05	SIVA1 apoptosis inducing factor
SKP1	3.65e-11	1.19	S-phase kinase associated protein 1
SLAMF7	0.0167	1.66	SLAM family member 7
SLC16A14	2.88e-11	1.11	solute carrier family 16 member 14
SLC16A6	1.23e-07	1	solute carrier family 16 member 6
SLC17A7	4.49e-09	1.16	solute carrier family 17 member 7
SLC1A6	2.04e-10	1.7	solute carrier family 1 member 6
SLC22A11	0.0447	1.22	solute carrier family 22 member 11
SLC22A4	0.0231	1.56	solute carrier family 22 member 4
SLC24A3	0.000618	1.03	solute carrier family 24 member 3
SLC25A11	5.74e-10	1.03	solute carrier family 25 member 11
SLC25A12	2.65e-12	1.31	solute carrier family 25 member 12
SLC25A14	3.55e-09	1.23	solute carrier family 25 member 14
SLC25A15	5.07e-07	1	solute carrier family 25 member 15
SLC25A17	1.45e-06	1	solute carrier family 25 member 17
SLC25A23	2e-08	1.1	solute carrier family 25 member 23
SLC25A27	2.13e-06	1.06	solute carrier family 25 member 27
SLC25A3	1.55e-09	1.11	solute carrier family 25 member 3
SLC25A34	0.0488	1.03	solute carrier family 25 member 34
SLC25A39	0.0422	1.5	solute carrier family 25 member 39
SLC25A4	2.55e-14	1.31	solute carrier family 25 member 4
SLC25A5	7.73e-09	1.12	solute carrier family 25 member 5
SLC27A4	6.61e-06	1.15	solute carrier family 27 member 4
SLC2A3	0.00595	0.05	solute carrier family 2 member 3
SLC30A3	2.92e-06	1.16	solute carrier family 30 member 3
SLC32A1	2.84e-06	1.04	solute carrier family 32 member 1
SLC35B1	2.81e-17	1.25	solute carrier family 35 member B1
SLC35G1	1.31e-08	1.39	solute carrier family 35 member G1
SLC39A10	1.48e-09	1.53	solute carrier family 39 member 10
SLC44A5	0.0116	1.84	solute carrier family 44 member 5
SLC45A1	0.0275	1.39	solute carrier family 45 member 1
SLC46A1	0.0108	1.31	solute carrier family 46 member 1
SLC4A1AP	0.0262	1.53	solute carrier family 4 member 1 adaptor protein
SLC4A5	1.37e-07	1.23	solute carrier family 4 member 5
SLC5A12	0.0333	1.41	solute carrier family 5 member 12
SLC6A15	0.000122	1.21	solute carrier family 6 member 15
SLC7A14	7.38e-08	1.45	solute carrier family 7 member 14
SLC8A1	1.8e-07	1.07	solute carrier family 8 member A1
SLC9A6	3.84e-13	1.32	solute carrier family 9 member A6
SLC9A9	0.00678	1.51	solute carrier family 9 member A9
SLC9B2	0.0078	1.42	solute carrier family 9 member B2
SLF1	0.000232	1.53	SMC5-SMC6 complex localization factor 1
SLIRP	8.87e-16	1.6	SRA stem-loop interacting RNA binding protein
SLIT2	3.17e-11	1.44	slit guidance ligand 2
SLIT3	2.92e-07	1.36	slit guidance ligand 3
SLITRK3	0.0131	1.03	SLIT and NTRK like family member 3
SLITRK4	0.00012	1.13	SLIT and NTRK like family member 4
SLITRK5	1.8e-07	1.03	SLIT and NTRK like family member 5
SMAD2	0.0211	1.34	SMAD family member 2
SMARCA1	0.0015	1.53	SWI/SNF related, matrix associated, actin dependent regulator of chromatin, subfamily a, member 1
SMARCA4	3.04e-06	1.39	SWI/SNF related, matrix associated, actin dependent regulator of chromatin, subfamily a, member 4
SMCO4	0.0359	1.15	single-pass membrane protein with coiled-coil domains 4
SMIM17	0.0166	1.31	small integral membrane protein 17
SMIM4	3.5e-05	1.02	small integral membrane protein 4
SMYD3	8.87e-13	1.42	SET and MYND domain containing 3
SMYD5	4.41e-08	1.19	SMYD family member 5
SNAP25	3.69e-13	1.69	synaptosome associated protein 25
SNAP29	4.9e-07	1.2	synaptosome associated protein 29
SNAP91	1.64e-07	1.27	synaptosome associated protein 91
SNAPC5	2.47e-11	1.07	small nuclear RNA activating complex polypeptide 5
SNCA	9.31e-15	1.44	synuclein alpha
SNCB	6.55e-06	1.14	synuclein beta
SNHG4	0.0103	1.01	small nucleolar RNA host gene 4
SNORD14D	2.4e-09	1.53	small nucleolar RNA, C/D box 14D
SNRPA1	3.5e-10	1.61	small nuclear ribonucleoprotein polypeptide A'
SNRPC	1.32e-07	1	small nuclear ribonucleoprotein polypeptide C
SNTN	0.042	1.48	sentan, cilia apical structure protein
SNU13	1.45e-12	1.24	small nuclear ribonucleoprotein 13
SNURF	1.75e-11	1.08	SNRPN upstream open reading frame
SNX10	4.15e-11	1.41	sorting nexin 10
SNX14	2.09e-11	1.23	sorting nexin 14
SNX27	0.0052	1.19	sorting nexin 27
SNX3	2.65e-11	1.03	sorting nexin 3
SOD1	1.32e-08	1.13	superoxide dismutase 1
SORBS2	0.0341	0.41	sorbin and SH3 domain containing 2
SOSTDC1	4.61e-09	1.72	sclerostin domain containing 1
SOX21-AS1	0.000581	2.31	SOX21 antisense divergent transcript 1
SOX6	0.00017	0.09	SRY-box transcription factor 6
SP140L	0.00624	1.41	SP140 nuclear body protein like
SP8	0.0196	1.28	Sp8 transcription factor
SPATA13	0.001	1.83	spermatogenesis associated 13
SPATA7	4.65e-12	1.19	spermatogenesis associated 7
SPATS2	8.99e-09	1.09	spermatogenesis associated serine rich 2
SPCS1	7.03e-12	1.12	signal peptidase complex subunit 1
SPHKAP	1.6e-09	1.87	SPHK1 interactor, AKAP domain containing
SPIN3	1.84e-09	1.69	spindlin family member 3
SPOCK1	5.27e-11	1.19	SPARC (osteonectin), cwcv and kazal like domains proteoglycan 1
SPOCK3	1.43e-06	1.04	SPARC (osteonectin), cwcv and kazal like domains proteoglycan 3
SPPL2A	2.23e-06	0.16	signal peptide peptidase like 2A
SPRR2B	0.0198	1.17	small proline rich protein 2B
SPTAN1	1.58e-09	1.11	spectrin alpha, non-erythrocytic 1
SPTBN1	0.00617	1.34	spectrin beta, non-erythrocytic 1
SRD5A1	1.46e-07	1.07	steroid 5 alpha-reductase 1
SRD5A3	2.01e-16	1.13	steroid 5 alpha-reductase 3
SRP54	1.77e-16	1.2	signal recognition particle 54
SRPK2	2.04e-12	1.1	SRSF protein kinase 2
SRR	6.41e-06	1.14	serine racemase
SRSF12	1.77e-05	1.13	serine and arginine rich splicing factor 12
SRSF3	3.82e-08	1.28	serine and arginine rich splicing factor 3
SRSF5	0.036	1.25	serine and arginine rich splicing factor 5
SST	9.79e-16	2.76	somatostatin
SSU72	3.16e-09	1.28	SSU72 homolog, RNA polymerase II CTD phosphatase
SSX2IP	9.66e-11	1.27	SSX family member 2 interacting protein
ST6GALNAC5	9.89e-08	1.31	ST6 N-acetylgalactosaminide alpha-2,6-sialyltransferase 5
ST8SIA3	1.64e-06	1.21	ST8 alpha-N-acetyl-neuraminide alpha-2,8-sialyltransferase 3
ST8SIA5	7.83e-11	1.34	ST8 alpha-N-acetyl-neuraminide alpha-2,8-sialyltransferase 5
STAR	2.1e-09	1.35	steroidogenic acute regulatory protein
STAT4	4e-12	1.65	signal transducer and activator of transcription 4
STAT5B	0.0153	1.47	signal transducer and activator of transcription 5B
STEAP2	3.5e-09	1.09	STEAP2 metalloreductase
STIP1	0.0171	1.15	stress induced phosphoprotein 1
STK16	4.74e-05	1.01	serine/threonine kinase 16
STK17B	0.00991	0.11	serine/threonine kinase 17b
STK24	0.0239	1.54	serine/threonine kinase 24
STMN1	2.12e-08	1.42	stathmin 1
STMN2	2.56e-12	1.63	stathmin 2
STMN3	0.0324	1.13	stathmin 3
STRA6	0.0373	1.09	signaling receptor and transporter of retinol STRA6
STRBP	2.32e-06	1.37	spermatid perinuclear RNA binding protein
STS	4.4e-10	1.06	steroid sulfatase
STX17-DT	0.0479	1.24	STX17 divergent transcript
STX8	3.44e-14	1.08	syntaxin 8
STXBP1	9.84e-09	1	syntaxin binding protein 1
STYK1	5.3e-06	1.09	serine/threonine/tyrosine kinase 1
SUB1	5.53e-11	1.37	SUB1 regulator of transcription
SUCLA2	1.16e-08	1.06	succinate-CoA ligase ADP-forming subunit beta
SUGT1P3	0.000537	1.03	SUGT1 pseudogene 3
SULT4A1	7.77e-08	0.43	sulfotransferase family 4A member 1
SUMO1	4.56e-11	1.17	small ubiquitin like modifier 1
SUN1	8.13e-06	1.09	Sad1 and UNC84 domain containing 1
SURF1	0.036	1.01	SURF1 cytochrome c oxidase assembly factor
SURF2	7.31e-10	1.28	surfeit 2
SUSD1	7.03e-06	1.13	sushi domain containing 1
SUSD4	1.31e-10	1.28	sushi domain containing 4
SV2B	1.56e-14	1.62	synaptic vesicle glycoprotein 2B
SVIP	5.74e-07	1.13	small VCP interacting protein
SVOP	5.1e-08	1.12	SV2 related protein
SYAP1	1.36e-08	1.34	synapse associated protein 1
SYBU	3.06e-09	1.04	syntabulin
SYCE1	2.91e-07	1.25	synaptonemal complex central element protein 1
SYCP1	0.0426	1.12	synaptonemal complex protein 1
SYF2	0.0453	1.31	SYF2 pre-mRNA splicing factor
SYK	0.044	1.06	spleen associated tyrosine kinase
SYN1	1.42e-08	1.05	synapsin I
SYN2	2.79e-10	1.58	synapsin II
SYNE1	1.14e-10	1.24	spectrin repeat containing nuclear envelope protein 1
SYNGAP1	0.0178	1.06	synaptic Ras GTPase activating protein 1
SYNJ1	1.06e-05	0.08	synaptojanin 1
SYNPO	0.0392	1.2	synaptopodin
SYT1	3.09e-07	1.32	synaptotagmin 1
SYT13	1.13e-12	1.39	synaptotagmin 13
SYT4	3.85e-08	1.06	synaptotagmin 4
SYTL5	4e-06	1.19	synaptotagmin like 5
TAAR9	0.00219	1.44	trace amine associated receptor 9
TAF9B	8.04e-08	1.41	TATA-box binding protein associated factor 9b
TAFA1	5.6e-08	1.48	TAFA chemokine like family member 1
TAGLN3	1.32e-12	1.24	transgelin 3
TARBP1	7.26e-12	1.4	TAR (HIV-1) RNA binding protein 1
TBC1D19	4.38e-10	1.57	TBC1 domain family member 19
TBC1D22B	0.0303	1.08	TBC1 domain family member 22B
TBC1D30	5.38e-11	1.28	TBC1 domain family member 30
TBC1D3I	0.0188	1.14	TBC1 domain family member 3I
TBC1D7	8.05e-14	1.26	TBC1 domain family member 7
TBC1D9	5.97e-12	1.32	TBC1 domain family member 9
TBX5	0.0358	0.15	T-box transcription factor 5
TCEAL7	3.78e-08	1.16	transcription elongation factor A like 7
TCL6	0.0305	1.3	T cell leukemia/lymphoma 6
TCP11L1	7.43e-08	1.33	t-complex 11 like 1
TDRKH	3.83e-06	1.12	tudor and KH domain containing
TEKT5	0.0364	1.02	tektin 5
TERF2IP	9.06e-09	1.01	TERF2 interacting protein
TEX13A	0.00533	1.59	testis expressed 13A
TEX45	0.0156	1.24	testis expressed 45
TGFBRAP1	0.0488	1.05	transforming growth factor beta receptor associated protein 1
THAP2	0.0409	1.45	THAP domain containing 2
THEM6	2.45e-07	1.24	thioesterase superfamily member 6
THOP1	0.0307	1.19	thimet oligopeptidase 1
THUMPD3	4.05e-16	1.22	THUMP domain containing 3
THY1	8.95e-10	1.09	Thy-1 cell surface antigen
THYN1	2.98e-10	1.17	thymocyte nuclear protein 1
TIGD4	0.0143	1.54	tigger transposable element derived 4
TIMM17A	6.53e-10	1.18	translocase of inner mitochondrial membrane 17A
TIMM23B	4.76e-10	1.4	translocase of inner mitochondrial membrane 23 homolog B
TIMM50	2.36e-11	1.4	translocase of inner mitochondrial membrane 50
TLDC2	0.0187	1.27	TBC/LysM-associated domain containing 2
TLL2	0.000916	1.31	tolloid like 2
TLN2	2.31e-09	1.1	talin 2
TM2D2	2.96e-12	1.2	TM2 domain containing 2
TM2D3	7.78e-10	1.14	TM2 domain containing 3
TM7SF2	3.2e-10	1.23	transmembrane 7 superfamily member 2
TM9SF2	1.78e-09	1.16	transmembrane 9 superfamily member 2
TMC5	0.0257	0.26	transmembrane channel like 5
TMCO3	0.000919	1.07	transmembrane and coiled-coil domains 3
TMCO6	1.2e-05	1.12	transmembrane and coiled-coil domains 6
TMED2	0.00176	1.3	transmembrane p24 trafficking protein 2
TMEFF2	9.77e-09	1.23	transmembrane protein with EGF like and two follistatin like domains 2
TMEM121B	5.85e-11	1.27	transmembrane protein 121B
TMEM126A	4.7e-11	1.02	transmembrane protein 126A
TMEM135	6.46e-13	1.26	transmembrane protein 135
TMEM141	0.0157	1.22	transmembrane protein 141
TMEM158	0.0279	1.11	transmembrane protein 158
TMEM163	2.22e-11	1.02	transmembrane protein 163
TMEM178A	4.08e-08	1.01	transmembrane protein 178A
TMEM178B	1.27e-11	1.26	transmembrane protein 178B
TMEM18	3.98e-07	1.05	transmembrane protein 18
TMEM191A	6.01e-10	1.33	transmembrane protein 191A (pseudogene)
TMEM200A	3.66e-06	1.19	transmembrane protein 200A
TMEM230	8.82e-05	1.08	transmembrane protein 230
TMEM232	2.59e-05	1.22	transmembrane protein 232
TMEM245	0.0205	1.09	transmembrane protein 245
TMEM30A	0.0126	1.23	transmembrane protein 30A
TMEM35A	9.35e-11	1.02	transmembrane protein 35A
TMEM50A	2.44e-11	1.03	transmembrane protein 50A
TMEM59L	1.88e-07	1.15	transmembrane protein 59 like
TMEM67	0.0394	0.07	transmembrane protein 67
TMEM70	2.9e-09	1.27	transmembrane protein 70
TMEM88	0.00293	1.74	transmembrane protein 88
TMEM97	8.56e-15	1.28	transmembrane protein 97
TMEM9B	7.19e-06	1.16	TMEM9 domain family member B
TMOD1	7.73e-07	1.04	tropomodulin 1
TMX4	2.72e-09	1.09	thioredoxin related transmembrane protein 4
TNMD	0.0337	1.58	tenomodulin
TOB1	1.79e-07	0.15	transducer of ERBB2, 1
TOMM20	9.23e-10	1.31	translocase of outer mitochondrial membrane 20
TOMM22	4.26e-06	1.21	translocase of outer mitochondrial membrane 22
TOMM5	6.67e-11	1.05	translocase of outer mitochondrial membrane 5
TOMM70	6.5e-13	1.12	translocase of outer mitochondrial membrane 70
TONSL	0.0175	1.34	tonsoku like, DNA repair protein
TOP1P2	0.0226	1.5	DNA topoisomerase I pseudogene 2
TOR1AIP2	0.0379	1.01	torsin 1A interacting protein 2
TOX3	0.0137	1.78	TOX high mobility group box family member 3
TP53RK	7.28e-05	1.02	TP53 regulating kinase
TPD52	8.93e-07	1.05	tumor protein D52
TPI1	5.52e-15	1.12	triosephosphate isomerase 1
TPK1	1.68e-05	1.13	thiamin pyrophosphokinase 1
TPM3	1.49e-07	0.05	tropomyosin 3
TPX2	0.0172	1.1	TPX2 microtubule nucleation factor
TRAF6	0.0167	1.19	TNF receptor associated factor 6
TRAM1L1	2.49e-14	1.02	translocation associated membrane protein 1 like 1
TRAPPC1	5.74e-05	1.01	trafficking protein particle complex subunit 1
TRAPPC12	3.21e-12	1.12	trafficking protein particle complex subunit 12
TRAPPC2B	8.22e-08	1.02	trafficking protein particle complex subunit 2B
TRAPPC2L	5.33e-13	1.2	trafficking protein particle complex subunit 2L
TRDN	0.026	1.66	triadin
TRHDE	4.72e-06	1.22	thyrotropin releasing hormone degrading enzyme
TRHDE-AS1	0.00535	1.63	TRHDE antisense RNA 1
TRIM11	0.00713	1.53	tripartite motif containing 11
TRIM23	0.0333	1.04	tripartite motif containing 23
TRIM36	5.31e-05	1.33	tripartite motif containing 36
TRIM37	3.31e-08	1.11	tripartite motif containing 37
TRIM68	0.0145	1.53	tripartite motif containing 68
TRMT10C	6.82e-10	1.16	tRNA methyltransferase 10C, mitochondrial RNase P subunit
TRMT2B	0.0173	1.27	tRNA methyltransferase 2 homolog B
TRO	5.15e-07	1.21	trophinin
TRUB2	3.55e-06	1.04	TruB pseudouridine synthase family member 2
TSC22D1-AS1	8.71e-09	1.07	TSC22D1 antisense RNA 1
TSG101	2.61e-15	1.05	tumor susceptibility 101
TSN	2.74e-06	1.01	translin
TSPAN10	0.0405	1.32	tetraspanin 10
TSPAN2	0.0461	1.36	tetraspanin 2
TSPAN3	1.83e-08	1.41	tetraspanin 3
TSPAN5	0.0123	1.17	tetraspanin 5
TSPAN7	1.07e-10	1.11	tetraspanin 7
TSPYL1	2.29e-05	1.04	TSPY like 1
TSPYL5	1.64e-13	1.09	TSPY like 5
TTBK1	0.0179	1.52	tau tubulin kinase 1
TTC19	1.96e-12	1.03	tetratricopeptide repeat domain 19
TTC9C	3.86e-09	1.13	tetratricopeptide repeat domain 9C
TTLL1	4.41e-08	1.1	TTL family tubulin polyglutamylase complex subunit L1
TTLL10	0.0326	1.49	tubulin tyrosine ligase like 10
TTTY14	0.0237	1.81	testis-specific transcript, Y-linked 14
TTTY15	0.0094	1.97	testis-specific transcript, Y-linked 15
TTTY8B	0.0172	1.32	testis-specific transcript, Y-linked 8B
TUB	2.02e-10	1.01	TUB bipartite transcription factor
TUBA1B	8.31e-15	1.36	tubulin alpha 1b
TUBA1C	9.34e-16	1.39	tubulin alpha 1c
TUBA3D	1.26e-09	1.09	tubulin alpha 3d
TUBA4A	6.07e-14	1.48	tubulin alpha 4a
TUBB	1.04e-21	1.59	tubulin beta class I
TUBB2B	1.39e-10	1.76	tubulin beta 2B class IIb
TUBB3	7.59e-18	1.73	tubulin beta 3 class III
TUBB4B	1.95e-20	1.69	tubulin beta 4B class IVb
TUSC3	1.82e-08	1.49	tumor suppressor candidate 3
TXLNGY	0.0394	2.07	taxilin gamma pseudogene, Y-linked
TXN	1.39e-09	1.12	thioredoxin
TXNDC9	1.33e-08	1.14	thioredoxin domain containing 9
TYMP	0.0262	1.51	thymidine phosphorylase
TYRP1	1.8e-05	1.27	tyrosinase related protein 1
U2AF1	1.14e-07	0.01	U2 small nuclear RNA auxiliary factor 1
UBAC2-AS1	0.0485	1.29	UBAC2 antisense RNA 1
UBE2D2	1.04e-13	1.07	ubiquitin conjugating enzyme E2 D2
UBE2M	0.000973	1.12	ubiquitin conjugating enzyme E2 M
UBE2N	2.56e-12	1.44	ubiquitin conjugating enzyme E2 N
UBE2QL1	4.53e-06	1.51	ubiquitin conjugating enzyme E2 Q family like 1
UBE2S	1.51e-06	1.12	ubiquitin conjugating enzyme E2 S
UBE2T	7.89e-09	1.39	ubiquitin conjugating enzyme E2 T
UBE2V2	6.38e-16	1.4	ubiquitin conjugating enzyme E2 V2
UBL7	9.59e-09	1.37	ubiquitin like 7
UBLCP1	1.1e-12	1.12	ubiquitin like domain containing CTD phosphatase 1
UCHL1	1.79e-17	1.93	ubiquitin C-terminal hydrolase L1
UCHL5	9.77e-10	1.23	ubiquitin C-terminal hydrolase L5
UCKL1	0.0149	1.59	uridine-cytidine kinase 1 like 1
UFM1	0.0355	1.34	ubiquitin fold modifier 1
UGP2	1.96e-09	1.11	UDP-glucose pyrophosphorylase 2
UGT1A1	0.0348	1.05	UDP glucuronosyltransferase family 1 member A1
UGT2B15	0.0264	1.12	UDP glucuronosyltransferase family 2 member B15
UNC13A	3.61e-07	1.12	unc-13 homolog A
UQCR10	5.31e-13	1.09	ubiquinol-cytochrome c reductase, complex III subunit X
UQCRC1	1.1e-11	1.64	ubiquinol-cytochrome c reductase core protein 1
UQCRC2	6.97e-15	1.48	ubiquinol-cytochrome c reductase core protein 2
UQCRFS1	9.91e-15	1.36	ubiquinol-cytochrome c reductase, Rieske iron-sulfur polypeptide 1
USP22	0.0462	1.38	ubiquitin specific peptidase 22
USP39	4.73e-09	1.24	ubiquitin specific peptidase 39
USP9Y	0.0396	1.84	ubiquitin specific peptidase 9 Y-linked
UTP23	0.035	1.26	UTP23 small subunit processome component
UTP4	6.75e-16	1.91	UTP4 small subunit processome component
UXS1	0.0153	1.32	UDP-glucuronate decarboxylase 1
VAMP1	0.000221	1.27	vesicle associated membrane protein 1
VAMP7	5.66e-11	1.11	vesicle associated membrane protein 7
VAV3	0.0027	1.55	vav guanine nucleotide exchange factor 3
VDAC1	5.92e-10	1.39	voltage dependent anion channel 1
VDAC3	2.37e-10	2.01	voltage dependent anion channel 3
VEGFC	0.0492	1.31	vascular endothelial growth factor C
VLDLR	0.0359	1.15	very low density lipoprotein receptor
VPS28	1.28e-07	1.06	VPS28 subunit of ESCRT-I
VPS33B	6.28e-10	1.07	VPS33B late endosome and lysosome associated
VPS35	9.15e-13	1.19	VPS35 retromer complex component
VPS50	5.24e-06	1.37	VPS50 subunit of EARP/GARPII complex
VPS53	2.18e-06	1.57	VPS53 subunit of GARP complex
VPS8	0.0492	1.35	VPS8 subunit of CORVET complex
VSIG10L	3.85e-05	1.02	V-set and immunoglobulin domain containing 10 like
VSNL1	1.37e-10	1.84	visinin like 1
VSTM2A	3.74e-08	1.27	V-set and transmembrane domain containing 2A
VTA1	0.00966	1.19	vesicle trafficking 1
VXN	0.000508	0.21	vexin
WARS1	6.69e-11	1.21	tryptophanyl-tRNA synthetase 1
WASHC3	2.59e-11	1.1	WASH complex subunit 3
WBP11	1.97e-06	1.26	WW domain binding protein 11
WDHD1	0.016	1.38	WD repeat and HMG-box DNA binding protein 1
WDR12	0.0241	1.53	WD repeat domain 12
WDR37	3.22e-06	1.02	WD repeat domain 37
WDR46	1.11e-07	1.32	WD repeat domain 46
WDR48	1.65e-06	1.03	WD repeat domain 48
WDR54	0.0372	1.01	WD repeat domain 54
WDR61	6.43e-11	1.75	WD repeat domain 61
WDR7	5.61e-11	1.32	WD repeat domain 7
WDR70	7.35e-11	1.07	WD repeat domain 70
WFDC8	0.0224	1.14	WAP four-disulfide core domain 8
WIPF3	1.01e-07	1.13	WAS/WASL interacting protein family member 3
WNT5A	0.0331	1.07	Wnt family member 5A
WT1-AS	0.0286	1.03	WT1 antisense RNA
XPO5	9.23e-06	1.04	exportin 5
XRCC6	9.42e-06	1.13	X-ray repair cross complementing 6
XRN2	6.05e-07	1.18	5'-3' exoribonuclease 2
YIPF2	0.0278	1.08	Yip1 domain family member 2
YJEFN3	3.59e-08	1.15	YjeF N-terminal domain containing 3
YKT6	3.36e-09	1.6	YKT6 v-SNARE homolog
YTHDF2	4.71e-10	1.19	YTH N6-methyladenosine RNA binding protein 2
YTHDF3	0.0172	1	YTH N6-methyladenosine RNA binding protein 3
YWHAB	2.04e-13	1.43	tyrosine 3-monooxygenase/tryptophan 5-monooxygenase activation protein beta
YWHAH	7.28e-12	0.34	tyrosine 3-monooxygenase/tryptophan 5-monooxygenase activation protein eta
YWHAZ	3.51e-15	1.52	tyrosine 3-monooxygenase/tryptophan 5-monooxygenase activation protein zeta
ZBBX	2.01e-10	1.31	zinc finger B-box domain containing
ZBTB17	0.00437	1.1	zinc finger and BTB domain containing 17
ZC3H14	5.69e-09	1.1	zinc finger CCCH-type containing 14
ZCCHC12	1.54e-10	1.11	zinc finger CCHC-type containing 12
ZCCHC17	4.85e-13	1.08	zinc finger CCHC-type containing 17
ZDHHC22	0.0109	1.2	zinc finger DHHC-type palmitoyltransferase 22
ZDHHC23	2.47e-13	1.06	zinc finger DHHC-type palmitoyltransferase 23
ZDHHC4	9.93e-10	1.62	zinc finger DHHC-type palmitoyltransferase 4
ZFPM2	1.1e-08	1.26	zinc finger protein, FOG family member 2
ZMAT4	1.13e-06	1.3	zinc finger matrin-type 4
ZMYM2	0.00813	1.63	zinc finger MYM-type containing 2
ZMYND11	0.000129	1.04	zinc finger MYND-type containing 11
ZNF157	0.0479	1.3	zinc finger protein 157
ZNF165	1.78e-05	1.32	zinc finger protein 165
ZNF174	0.0127	1.29	zinc finger protein 174
ZNF200	1.92e-06	1.12	zinc finger protein 200
ZNF204P	1.35e-08	1.34	zinc finger protein 204, pseudogene
ZNF215	3.05e-06	1.17	zinc finger protein 215
ZNF222	7.38e-08	1.31	zinc finger protein 222
ZNF235	0.0246	1.55	zinc finger protein 235
ZNF346	0.0375	1.04	zinc finger protein 346
ZNF365	7.11e-08	1.06	zinc finger protein 365
ZNF382	2.87e-06	1.08	zinc finger protein 382
ZNF385B	0.000425	0.23	zinc finger protein 385B
ZNF391	0.000121	1.03	zinc finger protein 391
ZNF415	8.85e-17	1.13	zinc finger protein 415
ZNF416	6.89e-07	1.12	zinc finger protein 416
ZNF488	1.39e-07	1.32	zinc finger protein 488
ZNF518B	3.67e-06	1.07	zinc finger protein 518B
ZNF548	0.00774	1.05	zinc finger protein 548
ZNF554	9.91e-09	1.12	zinc finger protein 554
ZNF57	1.51e-09	1.23	zinc finger protein 57
ZNF573	0.0279	1.13	zinc finger protein 573
ZNF610	0.0457	1.03	zinc finger protein 610
ZNF623	0.0198	1.03	zinc finger protein 623
ZNF689	0.00133	1.57	zinc finger protein 689
ZNF711	0.00173	1.17	zinc finger protein 711
ZNF718	0.000383	1.02	zinc finger protein 718
ZNF781	0.0247	1.32	zinc finger protein 781
ZNF816-ZNF321P	0.00547	1.88	ZNF816-ZNF321P readthrough
ZNF880	0.0398	1.29	zinc finger protein 880
ZNF91	0.0172	1.19	zinc finger protein 91
ZNF93	0.0201	1.54	zinc finger protein 93
ZNHIT2	0.00729	1.45	zinc finger HIT-type containing 2
ZNRD2	8.17e-09	1.62	zinc ribbon domain containing 2
ZWINT	2.25e-11	1.19	ZW10 interacting kinetochore protein
ZXDA	0.000766	1.24	zinc finger X-linked duplicated A
Downregulated
A2ML1	1.09e-05	-1.04	alpha-2-macroglobulin like 1
AASS	2.39e-07	-1.03	aminoadipate-semialdehyde synthase
AATBC	3.78e-06	-1.01	apoptosis associated transcript in bladder cancer
ABCA1	3.94e-09	-1.07	ATP binding cassette subfamily A member 1
ABCC3	0.00973	-1.1	ATP binding cassette subfamily C member 3
ABCG8	0.00137	-2.03	ATP binding cassette subfamily G member 8
ABHD14A-ACY1	0.002	-1.63	ABHD14A-ACY1 readthrough
ABI2	0.000333	-1.01	abl interactor 2
ABTB1	8.2e-07	-1.1	ankyrin repeat and BTB domain containing 1
ACACB	1.15e-17	-1.82	acetyl-CoA carboxylase beta
ACAD10	0.000467	-1.12	acyl-CoA dehydrogenase family member 10
ACBD5	4.55e-07	-1.01	acyl-CoA binding domain containing 5
ACKR3	6.64e-09	-1.24	atypical chemokine receptor 3
ACSF2	2.62e-07	-1.19	acyl-CoA synthetase family member 2
ACSS1	9.38e-05	-1.05	acyl-CoA synthetase short chain family member 1
ACSS3	4.9e-12	-1.08	acyl-CoA synthetase short chain family member 3
ACTA2	0.0368	-1.2	actin alpha 2, smooth muscle
ACVRL1	0.000119	-1.34	activin A receptor like type 1
ADAM2	0.0224	-1.63	ADAM metallopeptidase domain 2
ADAM22	0.0345	-1.38	ADAM metallopeptidase domain 22
ADAM33	1.95e-12	-1.49	ADAM metallopeptidase domain 33
ADAM7	0.04	-1.22	ADAM metallopeptidase domain 7
ADAMTS1	0.00376	-1.59	ADAM metallopeptidase with thrombospondin type 1 motif 1
ADAMTS12	0.0225	-1.56	ADAM metallopeptidase with thrombospondin type 1 motif 12
ADAMTS9	0.0182	-1.25	ADAM metallopeptidase with thrombospondin type 1 motif 9
ADAMTSL4	2.79e-07	-1.1	ADAMTS like 4
ADCK2	0.00137	-1.14	aarF domain containing kinase 2
ADD1	1.96e-08	-1.32	adducin 1
ADD2	0.0298	-1.08	adducin 2
ADGRE2	0.00111	-1.62	adhesion G protein-coupled receptor E2
ADGRG6	0.00637	-1.49	adhesion G protein-coupled receptor G6
ADGRL4	1.03e-11	-1.59	adhesion G protein-coupled receptor L4
ADGRV1	0.0104	-0.04	adhesion G protein-coupled receptor V1
ADIRF	0.0054	-1.14	adipogenesis regulatory factor
AEBP1	8.93e-11	-1.39	AE binding protein 1
AFG3L2	1.6e-08	-1.33	AFG3 like matrix AAA peptidase subunit 2
AGAP4	4.73e-14	-1.41	ArfGAP with GTPase domain, ankyrin repeat and PH domain 4
AGAP9	5.41e-12	-1.61	ArfGAP with GTPase domain, ankyrin repeat and PH domain 9
AGBL3	0.00971	-1.12	AGBL carboxypeptidase 3
AGO2	0.0116	-1.7	argonaute RISC catalytic component 2
AGTR2	0.0178	-0.03	angiotensin II receptor type 2
AHNAK	5.31e-06	-1.37	AHNAK nucleoprotein
AIF1L	4.3e-08	-1.02	allograft inflammatory factor 1 like
AIFM3	0.0193	-1.4	apoptosis inducing factor mitochondria associated 3
AIRE	0.0414	-1.11	autoimmune regulator
AJAP1	8.07e-12	-1.33	adherens junctions associated protein 1
AJUBA	0.000141	-1.09	ajuba LIM protein
AKAP10	4.71e-12	-1.11	A-kinase anchoring protein 10
AKAP8L	1.03e-05	-0.55	A-kinase anchoring protein 8 like
ALDH1L2	0.0217	-1.45	aldehyde dehydrogenase 1 family member L2
ALDH3B1	0.0321	-1.64	aldehyde dehydrogenase 3 family member B1
ALG10	0.00259	-1.62	ALG10 alpha-1,2-glucosyltransferase
ALKBH8	0.014	-1.45	alkB homolog 8, tRNA methyltransferase
ALMS1	1.07e-13	-1.05	ALMS1 centrosome and basal body associated protein
ALOX5	0.0131	-1.28	arachidonate 5-lipoxygenase
ALPK1	0.0481	-1.17	alpha kinase 1
ALPK2	0.0132	-1.6	alpha kinase 2
ALS2CL	0.00149	-1.49	ALS2 C-terminal like
ALX3	0.0316	-1.29	ALX homeobox 3
ALX4	0.0346	-1.26	ALX homeobox 4
AMBRA1	0.00825	-0.16	autophagy and beclin 1 regulator 1
AMER2	2.8e-14	-1.13	APC membrane recruitment protein 2
AMFR	0.000619	-1.7	autocrine motility factor receptor
ANAPC16	1.03e-12	-1.09	anaphase promoting complex subunit 16
ANGPT1	3.27e-05	-1.13	angiopoietin 1
ANGPT2	3.83e-09	-1.46	angiopoietin 2
ANHX	0.00462	-1.32	anomalous homeobox
ANKFY1	0.000164	-1.59	ankyrin repeat and FYVE domain containing 1
ANKIB1	4.35e-125	-4.96	ankyrin repeat and IBR domain containing 1
ANKMY1	0.029	-1.18	ankyrin repeat and MYND domain containing 1
ANKRD10-IT1	2.42e-07	-1.09	ANKRD10 intronic transcript 1
ANKRD12	3.44e-10	-1.54	ankyrin repeat domain 12
ANKRD13A	9.02e-15	-1.48	ankyrin repeat domain 13A
ANKRD13D	6.85e-13	-1.43	ankyrin repeat domain 13D
ANKRD18A	0.00843	-1.27	ankyrin repeat domain 18A
ANKRD36	7.08e-15	-1.73	ankyrin repeat domain 36
ANKRD36B	2.11e-06	-1.07	ankyrin repeat domain 36B
ANKRD6	0.0234	-1.1	ankyrin repeat domain 6
ANKRD9	2.31e-12	-1.35	ankyrin repeat domain 9
ANKUB1	0.00929	-1.81	ankyrin repeat and ubiquitin domain containing 1
ANLN	1.82e-10	-1.1	anillin actin binding protein
ANP32B	7.16e-18	-1.53	acidic nuclear phosphoprotein 32 family member B
ANPEP	0.0425	-1.16	alanyl aminopeptidase, membrane
ANTXR1	0.0193	-1.63	ANTXR cell adhesion molecule 1
ANXA2	0.0471	-1.19	annexin A2
ANXA2R	0.0301	-1.4	annexin A2 receptor
AOC3	2.61e-06	-1.22	amine oxidase copper containing 3
AP1G2	0.00443	-1.55	adaptor related protein complex 1 subunit gamma 2
AP1S1	0.00735	-1.17	adaptor related protein complex 1 subunit sigma 1
APLNR	7.64e-06	-1.28	apelin receptor
APOBEC3G	0.0281	-1.22	apolipoprotein B mRNA editing enzyme catalytic subunit 3G
APOC1	0.00306	-1	apolipoprotein C1
APOC3	0.0172	-1.13	apolipoprotein C3
APOL6	0.000822	-1.43	apolipoprotein L6
APOLD1	0.00416	-1.46	apolipoprotein L domain containing 1
AR	0.0111	-1.02	androgen receptor
ARAP2	0.0324	-1.03	ArfGAP with RhoGAP domain, ankyrin repeat and PH domain 2
AREG	0.0287	-1.47	amphiregulin
ARG1	0.00224	-1.86	arginase 1
ARHGAP31	0.0245	-1.02	Rho GTPase activating protein 31
ARHGAP45	0.00389	-1.45	Rho GTPase activating protein 45
ARHGAP5	0.00013	0	Rho GTPase activating protein 5
ARHGDIB	0.0361	-1.31	Rho GDP dissociation inhibitor beta
ARHGEF10	2.28e-07	-0.53	Rho guanine nucleotide exchange factor 10
ARHGEF10L	1.49e-08	-1.18	Rho guanine nucleotide exchange factor 10 like
ARHGEF11	0.0155	-1.05	Rho guanine nucleotide exchange factor 11
ARHGEF12	0.0229	-1.35	Rho guanine nucleotide exchange factor 12
ARHGEF17	0.00157	-1.56	Rho guanine nucleotide exchange factor 17
ARHGEF26	8.17e-11	-1.11	Rho guanine nucleotide exchange factor 26
ARHGEF4	0.0124	-1.37	Rho guanine nucleotide exchange factor 4
ARHGEF40	2.15e-11	-1.33	Rho guanine nucleotide exchange factor 40
ARID2	0.00729	-1.11	AT-rich interaction domain 2
ARID5B	0.00391	-1.13	AT-rich interaction domain 5B
ARL14	0.0392	-1.46	ADP ribosylation factor like GTPase 14
ARR3	0.0146	-1.03	arrestin 3
ARRB1	7.46e-06	-1.19	arrestin beta 1
ARSG	0.000117	-0.19	arylsulfatase G
ARSK	0.0412	-1.35	arylsulfatase family member K
ART1	0.0243	-1.07	ADP-ribosyltransferase 1
ASAP1-IT2	9.82e-08	-1.29	ASAP1 intronic transcript 2
ASAP3	0.018	-1.45	ArfGAP with SH3 domain, ankyrin repeat and PH domain 3
ASB2	0.0028	-1.16	ankyrin repeat and SOCS box containing 2
ASMTL-AS1	0.000468	-1.93	ASMTL antisense RNA 1
ATF7IP	9.33e-16	-1.11	activating transcription factor 7 interacting protein
ATG16L1	0.0388	-1.29	autophagy related 16 like 1
ATG16L2	1.01e-05	-1.2	autophagy related 16 like 2
ATOH8	4.46e-09	-1.04	atonal bHLH transcription factor 8
ATP10B	0.00557	-1.45	ATPase phospholipid transporting 10B (putative)
ATP11A	0.00577	-1.44	ATPase phospholipid transporting 11A
ATP11A-AS1	0.0128	-1.07	ATP11A antisense RNA 1
ATP1A2	8.3e-09	-1.04	ATPase Na+/K+ transporting subunit alpha 2
ATP4B	0.0239	-1.71	ATPase H+/K+ transporting subunit beta
ATP5MF-PTCD1	1.21e-09	-1.26	ATP5MF-PTCD1 readthrough
ATP6AP1L	0.0397	-1.64	ATPase H+ transporting accessory protein 1 like (pseudogene)
ATP6V0A2	0.0123	-1.36	ATPase H+ transporting V0 subunit a2
ATP6V0E1	4.14e-10	-1.32	ATPase H+ transporting V0 subunit e1
ATP6V1G2-DDX39B	4.35e-16	-1.84	ATP6V1G2-DDX39B readthrough (NMD candidate)
ATP8B1	2.68e-17	-1.4	ATPase phospholipid transporting 8B1
ATP8B4	0.0225	-1.4	ATPase phospholipid transporting 8B4 (putative)
ATR	0.000109	-0.37	ATR serine/threonine kinase
ATRX	1.68e-09	-0.06	ATRX chromatin remodeler
AVL9	0.0367	-1.56	AVL9 cell migration associated
[truncated: 1,839 more rows]
